# Supplementary material for: 2-Methyl­anilinium 3,4,5,6-tetra­bromo-2-(meth­oxy­carbon­yl)benzoate methanol monosolvate
Source: Acta Crystallogr Sect E Struct Rep Online. 2011 Mar 15;67(Pt 4):o900. doi: 10.1107/S1600536811008543 (PMC3099999; doi:10.1107/S1600536811008543)
Supplement: Supplementary file 2 [file e-67-0o900-Isup2.hkl]

# 
# h,k,l, Fc-squared, Fo-squared, sigma(Fo-squared) and status flag 
# 
data_I
_shelx_title ' 110122f in P2(1)/c' 
_shelx_refln_list_code          4 
_shelx_F_calc_maximum      389.92 
_exptl_crystal_F_000      1224.00 
_reflns_d_resolution_high  0.8404 
 
loop_ 
 _symmetry_equiv_pos_as_xyz 
 'x, y, z' 
 '-x, y+1/2, -z+1/2' 
 '-x, -y, -z' 
 'x, -y-1/2, z-1/2' 
 
_cell_length_a     8.1909 
_cell_length_b    13.5551 
_cell_length_c    19.5082 
_cell_angle_alpha  90.000 
_cell_angle_beta   90.371 
_cell_angle_gamma  90.000 
 
_shelx_F_squared_multiplier     1.000 
 
loop_ 
 _refln_index_h 
 _refln_index_k 
 _refln_index_l 
 _refln_F_squared_calc 
 _refln_F_squared_meas 
 _refln_F_squared_sigma 
 _refln_observed_status 
   2   0   0     2723.98     3148.87    113.70 o 
   3   0   0     5081.05     4787.71    172.72 o 
   4   0   0     2932.90     2996.43    143.63 o 
   5   0   0     1384.13     1404.16    117.76 o 
   6   0   0    10193.97    10847.84    385.86 o 
   7   0   0     3047.26     2962.02    185.45 o 
   8   0   0      176.32      -45.59    134.96 o 
   1   1   0    34925.03    33447.15    975.78 o 
   2   1   0    44277.23    44862.57   1398.78 o 
   3   1   0        7.35       28.23     40.63 o 
   4   1   0      799.88      875.39     67.97 o 
   5   1   0      899.37     1004.62     78.77 o 
   6   1   0      291.00      288.84     76.88 o 
   7   1   0      513.34      621.84    114.61 o 
   8   1   0      486.79      644.04    159.58 o 
   9   1   0       54.43       -5.87    134.12 o 
   0   2   0     1504.60     1593.67     65.73 o 
   1   2   0     3035.22     3108.52    107.97 o 
   2   2   0    29498.66    30578.11    507.36 o 
   3   2   0    65909.06    63522.32   2304.91 o 
   4   2   0    20409.38    20689.45    451.05 o 
   5   2   0      858.65     1070.49    112.86 o 
   6   2   0        3.76       -5.03     76.12 o 
   7   2   0        1.23       58.22     90.86 o 
   8   2   0      190.90      107.54    102.78 o 
   1   3   0    22845.76    23728.80    305.85 o 
   2   3   0     3108.80     3207.44     63.28 o 
   3   3   0      850.13      868.72     43.95 o 
   4   3   0    15564.46    15108.21    347.19 o 
   5   3   0     1487.63     1542.04     71.82 o 
   6   3   0       14.45       72.60     62.96 o 
   7   3   0     1384.84     1598.60     95.27 o 
   8   3   0      355.80      392.02    176.64 o 
   9   3   0       34.95      193.76    147.83 o 
   0   4   0     2145.26     2138.22     92.66 o 
   1   4   0     1794.51     1757.17     43.33 o 
   2   4   0     1089.42     1140.09     44.11 o 
   3   4   0      888.38      891.78     58.96 o 
   4   4   0     1945.43     1908.01     94.46 o 
   5   4   0      276.70      306.98     56.44 o 
   6   4   0       15.00      102.34     64.20 o 
   7   4   0        0.51        3.80    103.64 o 
   8   4   0      702.87      975.88    153.14 o 
   9   4   0      767.91     1058.04    176.76 o 
   1   5   0      558.48      642.16     50.61 o 
   2   5   0    10618.46    10840.32    286.05 o 
   3   5   0     1561.68     1587.12     57.17 o 
   4   5   0     9804.58     9927.04    436.88 o 
   5   5   0     1656.75     1583.12     78.10 o 
   6   5   0       97.18       96.64     67.20 o 
   7   5   0     1120.29     1718.74    182.70 o 
   8   5   0      257.32      379.46    156.59 o 
   9   5   0        0.92       64.26    165.50 o 
   0   6   0     6426.96     7473.42    182.21 o 
   1   6   0     2370.25     2653.23     73.35 o 
   2   6   0      236.60      237.33     31.67 o 
   3   6   0     8024.62     8233.71    219.79 o 
   4   6   0     1062.19     1204.35     65.01 o 
   5   6   0       68.07       48.87     54.67 o 
   6   6   0      304.71      394.88     89.87 o 
   7   6   0        0.38       49.67    138.33 o 
   8   6   0        3.07     -209.44    161.19 o 
   9   6   0       98.76      192.75    278.52 o 
   1   7   0    30564.45    31437.60    612.85 o 
   2   7   0      529.86      496.83     40.43 o 
   3   7   0      201.82      194.80     40.16 o 
   4   7   0        4.47      -23.82     53.69 o 
   5   7   0      622.63      483.98    147.37 o 
   6   7   0     1984.81     2164.99    194.65 o 
   7   7   0      291.50      530.05    158.12 o 
   8   7   0      508.35      681.66    181.84 o 
   0   8   0     2009.27     2015.50    109.44 o 
   1   8   0      371.97      436.88     51.12 o 
   2   8   0    15652.23    16084.34    733.76 o 
   3   8   0     3129.67     3295.18     99.42 o 
   4   8   0     2016.78     2085.01     96.77 o 
   5   8   0     1088.54     1297.87    105.93 o 
   6   8   0      629.99      554.81    174.19 o 
   7   8   0      511.00      348.60    186.78 o 
   8   8   0       92.84       52.75    178.31 o 
   1   9   0     1437.61     1657.81     74.90 o 
   2   9   0     3086.22     3235.02    174.12 o 
   3   9   0     1161.49     1219.23     94.66 o 
   4   9   0     2018.93     2119.07     97.20 o 
   5   9   0     1328.02     1427.57    116.36 o 
   6   9   0      441.10       93.35    125.16 o 
   7   9   0      149.35      -22.31    147.72 o 
   8   9   0        1.56     -181.37    175.19 o 
   0  10   0     3839.10     3694.47    152.97 o 
   1  10   0    16042.66    16206.75    276.37 o 
   2  10   0    13267.74    14596.05    501.02 o 
   3  10   0        6.01      -56.58     79.67 o 
   4  10   0      920.13      952.04    111.25 o 
   5  10   0     5506.53     5798.88    194.89 o 
   6  10   0      524.70      522.43    181.46 o 
   7  10   0      132.84      105.56    143.34 o 
   1  11   0        1.57      -58.03     77.30 o 
   2  11   0      438.78      622.63     97.92 o 
   3  11   0       26.68      -48.87     94.88 o 
   4  11   0       85.72       75.12    100.30 o 
   5  11   0      149.25       46.77    183.49 o 
   6  11   0      269.86      212.31    276.50 o 
   7  11   0       36.23       11.28    145.50 o 
   0  12   0     2963.45     3414.32    249.22 o 
   1  12   0     6739.87     6993.20    195.19 o 
   2  12   0     9038.38     9347.38    235.35 o 
   3  12   0       83.92      167.47     99.93 o 
   4  12   0       36.62       84.12    103.81 o 
   5  12   0     1297.66      830.04    586.91 o 
   6  12   0       88.42      -10.31    116.47 o 
   1  13   0       11.00       26.96    130.86 o 
   2  13   0     2326.94     2607.91    327.90 o 
   3  13   0     1264.17     1244.99    127.56 o 
   4  13   0       22.39       19.90    115.37 o 
   5  13   0      118.37        6.15    116.76 o 
   0  14   0      304.13      741.80    246.43 o 
   1  14   0      231.13      189.85    150.21 o 
   2  14   0     1381.89     1873.70    805.02 o 
   3  14   0      253.54      269.56    110.55 o 
   4  14   0      235.92       46.76    114.91 o 
   1  15   0      710.23      871.38    186.47 o 
   2  15   0       47.87       94.51    135.46 o 
   3  15   0      473.08      201.53    191.46 o 
   0  16   0      154.95      262.79    282.65 o 
   1  16   0      169.08      443.51    193.65 o 
  -8   1   1        0.84       48.69    138.18 o 
  -7   1   1     1167.88     1159.28    110.00 o 
  -6   1   1     4091.62     3782.38    140.16 o 
  -5   1   1     1495.02     1530.81     85.12 o 
  -4   1   1     2752.41     3131.84    103.35 o 
  -3   1   1     4499.08     4905.35    124.42 o 
  -2   1   1     4655.07     4838.93    115.76 o 
  -1   1   1    44511.30    41134.57    784.81 o 
   1   1   1      186.53      179.94     14.50 o 
   2   1   1    64006.84    61387.47   2060.72 o 
   3   1   1    16696.58    17147.64    607.82 o 
   4   1   1      462.15      470.81     56.62 o 
   5   1   1    12628.66    12317.19    292.60 o 
   6   1   1     9564.38     9381.49    358.31 o 
   7   1   1        8.53       86.91     92.75 o 
   8   1   1      389.23      471.52    104.24 o 
   9   1   1      399.91      486.01    113.62 o 
  -9   2   1      393.15      642.32    147.10 o 
  -8   2   1      253.86      519.99    170.35 o 
  -7   2   1      177.57      163.66     91.29 o 
  -6   2   1       27.37        9.62     70.62 o 
  -5   2   1      907.86     1260.07     87.41 o 
  -4   2   1     3759.73     4210.65    257.55 o 
  -3   2   1    10650.41    11094.94    199.64 o 
  -2   2   1   108771.84   100548.44   3316.92 o 
  -1   2   1      690.27      914.12     41.99 o 
   0   2   1     1326.47     1337.94     30.14 o 
   1   2   1     7893.99     8089.26    145.13 o 
   2   2   1    10655.28    11030.17    166.78 o 
   3   2   1     4910.27     4882.39    223.35 o 
   4   2   1     5883.58     5862.17    159.75 o 
   5   2   1     6790.27     7059.32    203.98 o 
   6   2   1       75.00      184.18     80.23 o 
   7   2   1       72.23        6.08     95.22 o 
   8   2   1      437.08      661.36    172.65 o 
  -9   3   1      928.80     1086.15    160.88 o 
  -8   3   1      856.81     1125.33    148.23 o 
  -7   3   1     1296.55     1377.54     93.78 o 
  -6   3   1     2338.32     2188.43     90.84 o 
  -5   3   1     1342.27     1363.91     69.82 o 
  -4   3   1    21346.44    21412.76    659.79 o 
  -3   3   1       48.79       47.47     30.65 o 
  -2   3   1      484.29      557.51     36.07 o 
  -1   3   1     1141.02     1298.55     37.41 o 
   0   3   1       58.20       79.64     15.63 o 
   1   3   1    10751.37    10598.32    161.69 o 
   2   3   1    59934.27    57251.30   1221.73 o 
   3   3   1    22431.52    22134.59    397.23 o 
   4   3   1       46.30      122.35     38.71 o 
   5   3   1      694.26      661.72     57.19 o 
   6   3   1      663.17      794.15     71.06 o 
   7   3   1      368.55      461.69    103.83 o 
   8   3   1       92.23      193.31    116.16 o 
   9   3   1      495.45      947.53    213.70 o 
  -9   4   1       32.26       17.47    197.55 o 
  -8   4   1      152.23      295.09    140.90 o 
  -7   4   1      116.06      223.03     85.35 o 
  -6   4   1     4836.50     4862.67    255.34 o 
  -5   4   1    11187.99    11799.84    512.25 o 
  -4   4   1       79.72      128.00     40.83 o 
  -3   4   1     1004.80     1096.98     46.09 o 
  -2   4   1      490.46      480.50     26.81 o 
  -1   4   1     7658.54     7613.26    177.94 o 
   0   4   1    15599.72    15990.97    238.59 o 
   1   4   1    68486.23    64873.34   1050.23 o 
   2   4   1    18907.93    19266.22    449.23 o 
   3   4   1     8872.77     8698.10    175.08 o 
   4   4   1        8.27       34.23     40.16 o 
   5   4   1     2856.14     2835.86    125.89 o 
   6   4   1      352.87      547.45     68.92 o 
   7   4   1      424.23      518.62    117.48 o 
   8   4   1      526.50      619.11    132.36 o 
   9   4   1      219.24      173.84    193.42 o 
  -9   5   1       88.79      243.71    169.33 o 
  -8   5   1       39.67      147.38    140.64 o 
  -7   5   1       48.79      142.42    130.76 o 
  -6   5   1      142.86      139.55     63.58 o 
  -5   5   1      242.75      313.95     55.27 o 
  -4   5   1      745.41      960.98     86.22 o 
  -3   5   1      722.14      751.96     45.60 o 
  -2   5   1    26200.20    26961.42    538.57 o 
  -1   5   1    43491.63    43125.65   1201.27 o 
   0   5   1     4882.66     4951.43     91.40 o 
   1   5   1     4253.38     4200.17    191.39 o 
   2   5   1       70.94       81.62     27.45 o 
   3   5   1       17.95       29.27     32.49 o 
   4   5   1     3440.39     3621.43    144.05 o 
   5   5   1     4380.24     4572.51    220.80 o 
   6   5   1     1172.61     1612.82    124.04 o 
   7   5   1       15.30        9.10    114.89 o 
   8   5   1     1007.72     1192.28    219.99 o 
   9   5   1      443.45      389.88    176.04 o 
  -9   6   1      154.27       16.94    169.62 o 
  -8   6   1      156.97      357.38    233.70 o 
  -7   6   1      515.20      571.30    145.62 o 
  -6   6   1       89.31      126.16     68.96 o 
  -5   6   1      351.27      373.94     62.56 o 
  -4   6   1      248.48      309.06     53.14 o 
  -3   6   1     1879.50     1928.60     57.40 o 
  -2   6   1     7252.90     7562.58    174.59 o 
  -1   6   1     1370.70     1416.37     57.87 o 
   0   6   1    35531.51    36187.13    527.93 o 
   1   6   1      793.86      899.12     52.79 o 
   2   6   1     3141.15     3262.30    129.63 o 
   3   6   1     3251.39     3338.45     76.50 o 
   4   6   1      670.34      695.29     56.43 o 
   5   6   1     1109.98     1240.52    176.29 o 
   6   6   1     3472.39     3942.91    335.31 o 
   7   6   1     2082.82     2438.58    280.49 o 
   8   6   1        0.60      -66.32    129.69 o 
   9   6   1        4.63       32.13    208.95 o 
  -8   7   1       24.92      -68.00    165.93 o 
  -7   7   1      512.32      449.23    177.69 o 
  -6   7   1       36.14       86.78    117.37 o 
  -5   7   1      287.03      191.33     63.96 o 
  -4   7   1      658.28      711.51     66.78 o 
  -3   7   1     2143.00     1969.70     63.65 o 
  -2   7   1      213.11      195.81     34.76 o 
  -1   7   1       62.22      158.10     40.18 o 
   0   7   1     9649.89     9924.39    169.10 o 
   1   7   1    15273.78    15643.42    405.65 o 
   2   7   1     3421.80     3456.89     93.20 o 
   3   7   1     1149.14     1238.13     65.79 o 
   4   7   1     1645.37     1689.39     74.36 o 
   5   7   1        3.28      -11.69     79.23 o 
   6   7   1      278.84       98.44     98.12 o 
   7   7   1       57.90     -115.21    145.59 o 
   8   7   1      143.94      104.59    164.39 o 
  -8   8   1       12.64      -18.36    168.82 o 
  -7   8   1      449.88      571.98    189.37 o 
  -6   8   1      223.94      106.95    131.41 o 
  -5   8   1      213.18      291.64     72.09 o 
  -4   8   1     4648.02     4813.05    124.82 o 
  -3   8   1     1442.55     1706.09    122.55 o 
  -2   8   1     2872.03     2903.79    150.37 o 
  -1   8   1     2620.39     2405.47     87.47 o 
   0   8   1     6180.58     6088.36    123.27 o 
   1   8   1      458.40      632.05     54.32 o 
   2   8   1     6839.22     6978.75    223.24 o 
   3   8   1     7446.15     7595.17    133.02 o 
   4   8   1      232.42      315.18     63.81 o 
   5   8   1        8.84       71.45    107.16 o 
   6   8   1     1280.25     1507.80    199.50 o 
   7   8   1      597.76      404.97    366.91 o 
   8   8   1        0.67     -126.05    157.39 o 
  -8   9   1     1198.96      953.47    518.10 o 
  -7   9   1      640.73      370.71    162.21 o 
  -6   9   1      159.17      260.53    128.86 o 
  -5   9   1      139.34      248.85    121.28 o 
  -4   9   1      528.47      575.90     75.21 o 
  -3   9   1     3664.45     3689.70    192.90 o 
  -2   9   1      847.26     1004.46    152.96 o 
  -1   9   1     4577.68     4718.08    117.51 o 
   0   9   1     6874.78     6965.15    177.56 o 
   1   9   1     7939.10     8531.70    166.91 o 
   2   9   1     1051.50     1084.03     93.87 o 
   3   9   1     4270.34     4165.94    138.33 o 
   4   9   1     6329.54     6448.28    180.96 o 
   5   9   1        5.23       -4.33     92.26 o 
   6   9   1        1.04      -56.77     92.05 o 
   7   9   1      854.04      377.32    490.76 o 
   8   9   1        4.89      111.23    199.72 o 
  -7  10   1      202.48      127.03    183.21 o 
  -6  10   1      953.45     1120.37    582.57 o 
  -5  10   1      915.61      877.43    447.68 o 
  -4  10   1      244.14      188.97     74.09 o 
  -3  10   1      509.53      594.60     97.69 o 
  -2  10   1       23.47       38.53     66.77 o 
  -1  10   1      311.34      361.61     77.60 o 
   0  10   1      247.63      277.27     59.13 o 
   1  10   1     1071.17     1153.62     72.88 o 
   2  10   1       20.06       26.79     71.76 o 
   3  10   1     2220.02     2192.64    122.77 o 
   4  10   1     1008.25     1132.23    117.33 o 
   5  10   1      292.30      457.68    104.43 o 
   6  10   1       15.29      -68.37    125.81 o 
   7  10   1        0.15       10.38    145.62 o 
  -7  11   1      247.01       32.30     87.73 o 
  -6  11   1        4.95     -106.08    125.07 o 
  -5  11   1     4778.70     5324.34    335.10 o 
  -4  11   1     3974.43     4097.07    284.89 o 
  -3  11   1     1670.65     1859.85    179.38 o 
  -2  11   1     1861.35     1917.57    116.88 o 
  -1  11   1        0.58        8.52     69.22 o 
   0  11   1     6301.22     5984.44    169.01 o 
   1  11   1     2923.62     2939.58    128.29 o 
   2  11   1      692.63      683.04     96.23 o 
   3  11   1     1911.13     2002.15    125.90 o 
   4  11   1     7386.07     7770.86    215.98 o 
   5  11   1      971.64     1143.41    159.14 o 
   6  11   1      668.49      347.82    133.84 o 
   7  11   1      983.06      773.98    484.74 o 
  -6  12   1      237.10      207.62    238.60 o 
  -5  12   1       27.99     -141.02    124.02 o 
  -4  12   1     2932.58     3584.25    317.06 o 
  -3  12   1     5590.03     5781.28    230.72 o 
  -2  12   1     1734.28     2026.44    239.07 o 
  -1  12   1     1275.08     1365.43    113.78 o 
   0  12   1      599.58      729.90    134.97 o 
   1  12   1       81.96      181.84    120.96 o 
   2  12   1      529.28      573.03    105.72 o 
   3  12   1     3132.02     3107.30    151.25 o 
   4  12   1      644.53      755.12    116.53 o 
   5  12   1      118.64        6.13    103.93 o 
   6  12   1       46.50      -75.55    104.31 o 
  -5  13   1      553.25      305.75    278.87 o 
  -4  13   1       74.35       -4.66    121.06 o 
  -3  13   1      666.47      582.85    105.40 o 
  -2  13   1      106.39       93.66    105.79 o 
  -1  13   1     1081.12     1040.44    149.79 o 
   0  13   1     1259.07     1513.40    165.32 o 
   1  13   1     4857.94     5382.92    235.38 o 
   2  13   1     1062.25     1133.06    161.75 o 
   3  13   1     1759.28     1910.93    312.46 o 
   4  13   1     2352.75     2577.10    193.06 o 
   5  13   1       13.86       41.10    114.13 o 
  -4  14   1     2953.70     3575.30    329.08 o 
  -3  14   1     2173.36     1898.41   1109.55 o 
  -2  14   1        1.37       98.07    142.22 o 
  -1  14   1     1396.47     1763.49    550.41 o 
   0  14   1     6652.08     6984.31    273.56 o 
   1  14   1      645.06      842.27    172.04 o 
   2  14   1      721.03      561.66    157.35 o 
   3  14   1     1289.31     1165.97    605.09 o 
   4  14   1       56.74       24.64    121.06 o 
  -3  15   1       18.22      144.05    178.46 o 
  -2  15   1       36.68       66.89    131.11 o 
  -1  15   1       33.51      113.73    163.96 o 
   0  15   1      916.40     1386.89    253.07 o 
   1  15   1     1100.89     1306.58    194.54 o 
   2  15   1       36.45      -23.94    160.38 o 
   3  15   1      140.29       67.60    153.25 o 
  -1  16   1     1295.45     1156.63    398.03 o 
   0  16   1     1962.62     2263.49    320.20 o 
   1  16   1       86.02      350.14    194.01 o 
  -9   0   2      111.85      -98.74    146.71 o 
  -6   0   2     4950.49     5264.07    228.95 o 
  -5   0   2     6418.36     6230.62    233.84 o 
  -4   0   2    15046.64    14752.78    458.87 o 
  -3   0   2      105.08      248.25     48.95 o 
  -2   0   2    26258.54    27664.49    561.73 o 
  -1   0   2    36870.32    37859.49   1057.74 o 
   1   0   2      296.59      480.41     47.55 o 
   2   0   2     4413.55     4687.02    162.51 o 
   3   0   2     2540.39     2770.56    125.17 o 
   4   0   2     7356.48     7649.74    270.20 o 
   5   0   2     9291.95     9147.89    327.82 o 
   6   0   2     1052.41     1205.84    144.19 o 
   7   0   2      615.93      527.54    134.12 o 
   8   0   2       79.36      -78.88    144.61 o 
   9   0   2       49.85       32.17    149.79 o 
  -9   1   2        7.88      -73.70    185.73 o 
  -8   1   2      906.34     1215.93    126.93 o 
  -7   1   2      896.42     1027.91    102.85 o 
  -6   1   2      263.64      379.72     75.92 o 
  -5   1   2      837.59     1020.02     74.83 o 
  -4   1   2     1210.21     1244.86    106.57 o 
  -3   1   2     3536.95     3729.24    197.83 o 
  -2   1   2    34525.51    35916.01    729.60 o 
  -1   1   2    11852.80    11979.09    201.58 o 
   0   1   2    10325.86     9741.24    166.59 o 
   1   1   2      507.80      508.34     26.12 o 
   2   1   2    13033.53    13534.90    237.25 o 
   3   1   2     8163.87     8453.93    239.92 o 
   4   1   2      385.44      447.33     57.01 o 
   5   1   2     5136.97     5054.40    154.64 o 
   6   1   2      144.99      248.22     82.47 o 
   7   1   2      181.62      205.47     93.51 o 
   8   1   2      953.82      811.08    117.07 o 
   9   1   2      443.30      453.20    118.81 o 
  -9   2   2      306.96      512.57    203.35 o 
  -8   2   2     1641.20     2097.40    155.44 o 
  -7   2   2     2795.59     2959.50    185.33 o 
  -6   2   2      368.69      395.63     79.11 o 
  -5   2   2      159.87      177.36     59.21 o 
  -4   2   2    29538.43    31720.84   1098.85 o 
  -3   2   2     8931.03     9101.12    146.62 o 
  -2   2   2      119.45      192.99     20.75 o 
  -1   2   2     4760.37     4920.87     94.04 o 
   0   2   2     1000.45     1090.89     30.71 o 
   1   2   2    15177.88    15220.78    261.80 o 
   2   2   2      937.70      936.37     31.04 o 
   3   2   2       49.79       55.32     35.42 o 
   4   2   2     3110.22     3208.65    111.82 o 
   5   2   2     1940.82     1954.13    101.95 o 
   6   2   2       93.35      137.40     83.40 o 
   7   2   2     2612.03     2748.26    213.28 o 
   8   2   2     1838.87     2138.15    266.08 o 
   9   2   2        1.07      -33.49    116.53 o 
  -9   3   2       39.19      233.22    140.32 o 
  -8   3   2      243.38      334.67    129.30 o 
  -7   3   2      434.45      579.12     89.42 o 
  -6   3   2       25.88       94.87     55.51 o 
  -5   3   2     5218.97     5134.67    110.48 o 
  -4   3   2     8432.94     8805.55    269.89 o 
  -3   3   2       21.80       33.36     27.62 o 
  -2   3   2     3374.39     3363.63     68.03 o 
  -1   3   2      521.68      662.53     29.21 o 
   0   3   2    12320.07    12378.44    187.94 o 
   1   3   2     2023.19     2181.40     59.95 o 
   2   3   2     8119.01     7818.87    126.62 o 
   3   3   2     3184.35     3179.94     67.68 o 
   4   3   2     7479.50     7244.34    160.25 o 
   5   3   2      669.26      877.29     60.12 o 
   6   3   2     1043.91     1371.92     81.40 o 
   7   3   2      484.22      511.30    108.72 o 
   8   3   2       26.57       -7.88    115.39 o 
   9   3   2        0.89       11.47    183.21 o 
  -9   4   2      232.04      269.48    160.28 o 
  -8   4   2      273.21      350.98    137.27 o 
  -7   4   2      606.85      726.89     98.38 o 
  -6   4   2      690.27      837.30     69.55 o 
  -5   4   2      510.75      518.11     52.23 o 
  -4   4   2      333.39      368.77     42.80 o 
  -3   4   2      328.58      391.63     37.53 o 
  -2   4   2    13474.26    13720.69    252.35 o 
  -1   4   2     5501.14     5699.35    151.41 o 
   0   4   2      765.71      866.75     46.81 o 
   1   4   2    44388.99    44180.95    742.37 o 
   2   4   2    14722.75    14783.78    293.43 o 
   3   4   2     6960.36     6708.51    130.75 o 
   4   4   2    12829.00    12995.55    240.28 o 
   5   4   2     8135.64     8143.95    170.73 o 
   6   4   2     2571.06     2844.47    200.48 o 
   7   4   2     2434.51     2801.34    158.96 o 
   8   4   2     1087.61     1563.00    154.58 o 
   9   4   2      350.33      683.76    215.24 o 
  -9   5   2        4.77      154.05    164.13 o 
  -8   5   2      377.28      373.95    148.75 o 
  -7   5   2      231.45      543.02    151.19 o 
  -6   5   2     1578.49     1868.29    102.58 o 
  -5   5   2     4493.39     4352.37    304.27 o 
  -4   5   2      122.05      128.76     40.66 o 
  -3   5   2     5779.33     5896.28    144.27 o 
  -2   5   2      715.88      908.51     65.47 o 
  -1   5   2     1132.06     1189.03     53.34 o 
   0   5   2     9555.88     9702.26    156.85 o 
   1   5   2     2680.51     2712.60    149.71 o 
   2   5   2     4774.88     4772.60     94.18 o 
   3   5   2     2188.18     2214.30     67.05 o 
   4   5   2     3069.84     2957.38     79.33 o 
   5   5   2       77.58      124.42     97.27 o 
   6   5   2      228.40      156.82    104.26 o 
   7   5   2     2468.73     2600.33    171.32 o 
   8   5   2       88.68      327.78    135.54 o 
   9   5   2      277.19      123.49    215.24 o 
  -9   6   2       29.39       98.69    170.94 o 
  -8   6   2      114.95      139.84    155.88 o 
  -7   6   2      308.83      312.85    138.18 o 
  -6   6   2     1815.65     1794.65    109.72 o 
  -5   6   2     1699.86     1713.28     79.50 o 
  -4   6   2      722.45      801.51     59.90 o 
  -3   6   2     6320.98     6551.93    153.82 o 
  -2   6   2     9179.71     8725.26    132.15 o 
  -1   6   2     5424.82     4835.70     96.42 o 
   0   6   2     5248.90     5552.00    116.00 o 
   1   6   2     4547.42     4997.99    141.43 o 
   2   6   2    15785.46    16292.16    379.02 o 
   3   6   2    25489.88    23773.04    360.45 o 
   4   6   2    17379.87    16172.66    381.26 o 
   5   6   2    10797.75    10982.12    830.12 o 
   6   6   2     1376.04     1818.51    367.33 o 
   7   6   2     1004.43     1317.71    154.47 o 
   8   6   2       19.78      134.68    195.80 o 
   9   6   2      165.59      473.59    183.40 o 
  -8   7   2       35.55       45.89    161.74 o 
  -7   7   2       54.20      172.89    148.66 o 
  -6   7   2     1309.70     1428.40    147.22 o 
  -5   7   2      719.48      663.84     71.26 o 
  -4   7   2     4812.81     4806.63    196.03 o 
  -3   7   2    12329.78    12111.69    477.17 o 
  -2   7   2      962.78     1107.21     53.17 o 
  -1   7   2     3002.32     3030.04     77.91 o 
   0   7   2     3322.26     3174.31     91.82 o 
   1   7   2     3319.95     3472.11     89.83 o 
   2   7   2       75.26       78.74     44.60 o 
   3   7   2     3658.44     3812.50     96.43 o 
   4   7   2     2110.46     2171.89     99.10 o 
   5   7   2     3320.02     3746.96    214.26 o 
   6   7   2     1125.91     1021.68    191.25 o 
   7   7   2        3.63       32.62    111.68 o 
   8   7   2       40.67     -172.64    139.41 o 
  -8   8   2      703.73     1101.13    274.05 o 
  -7   8   2       43.46      -48.68    149.53 o 
  -6   8   2      107.12      117.06    131.16 o 
  -5   8   2      474.21      534.47     90.07 o 
  -4   8   2       80.27       38.79     59.31 o 
  -3   8   2     4857.12     4970.93    139.05 o 
  -2   8   2    12705.38    12506.38    580.28 o 
  -1   8   2     5587.46     5898.85    160.06 o 
   0   8   2    10626.74    10430.82    182.14 o 
   1   8   2     2313.60     2248.41     84.91 o 
   2   8   2     5286.95     5340.10    181.40 o 
   3   8   2     5712.91     5935.73    187.45 o 
   4   8   2      202.73      200.27     70.08 o 
   5   8   2      112.48      204.10     91.71 o 
   6   8   2     2562.42     2513.27    169.36 o 
   7   8   2      879.20      692.49    281.04 o 
   8   8   2      307.91      195.62    163.90 o 
  -8   9   2      409.55      485.21    248.32 o 
  -7   9   2     1595.38     1500.65    349.22 o 
  -6   9   2     1517.86     1732.17    652.57 o 
  -5   9   2       50.79       48.08     87.08 o 
  -4   9   2        9.57      -27.68     65.87 o 
  -3   9   2     4032.76     3981.77    235.31 o 
  -2   9   2     2654.43     2732.73    115.51 o 
  -1   9   2     2831.59     2964.13     95.08 o 
   0   9   2     8678.13     8681.54    164.65 o 
   1   9   2      297.60      373.11     58.31 o 
   2   9   2     2274.07     2320.18     92.47 o 
   3   9   2       76.64      126.64     78.07 o 
   4   9   2       39.43       77.87     83.11 o 
   5   9   2      456.63      439.46     95.59 o 
   6   9   2       10.07       72.49     88.34 o 
   7   9   2      150.99       80.22    120.83 o 
   8   9   2      232.59      182.18    296.01 o 
  -7  10   2      343.45       48.77    191.81 o 
  -6  10   2     4962.73     5721.54    392.72 o 
  -5  10   2     5013.23     5482.15    429.01 o 
  -4  10   2      176.54       97.73     75.28 o 
  -3  10   2      694.28      837.70     88.33 o 
  -2  10   2     4273.00     4380.15    233.98 o 
  -1  10   2        0.58       -2.16     68.16 o 
   0  10   2      380.48      338.50     61.56 o 
   1  10   2     8988.86     9082.58    234.79 o 
   2  10   2        0.32      -77.12     59.49 o 
   3  10   2     3987.71     4105.96    146.07 o 
   4  10   2       62.58       76.27     90.97 o 
   5  10   2      138.23       28.22    103.52 o 
   6  10   2     1182.57     1010.07    271.72 o 
   7  10   2      162.03       25.42    133.05 o 
  -7  11   2       94.01      -37.17    159.58 o 
  -6  11   2       17.49      -13.30     90.70 o 
  -5  11   2      747.94      491.81    394.75 o 
  -4  11   2     2206.31     2511.96    159.79 o 
  -3  11   2      505.01      610.52    100.56 o 
  -2  11   2     1701.13     2011.03    150.92 o 
  -1  11   2      332.21      268.85     86.85 o 
   0  11   2      312.66      500.42     86.53 o 
   1  11   2     1059.65     1173.75    107.59 o 
   2  11   2      514.70      604.86     92.90 o 
   3  11   2      193.35      274.00     94.29 o 
   4  11   2       24.02       65.93    101.04 o 
   5  11   2        0.26       49.64    101.30 o 
   6  11   2       68.50      112.54    116.10 o 
   7  11   2        0.40      -49.29    158.11 o 
  -6  12   2     1267.78      978.62    539.22 o 
  -5  12   2     1634.02     1233.26    769.14 o 
  -4  12   2        0.06      -27.89     62.31 o 
  -3  12   2     1628.61     1927.86    394.60 o 
  -2  12   2     5243.99     5661.32    182.27 o 
  -1  12   2       37.48       84.18     88.47 o 
   0  12   2       74.33      157.41     86.04 o 
   1  12   2     3162.01     3391.66    368.03 o 
   2  12   2        0.80      -80.60     93.08 o 
   3  12   2     1907.65     2128.41    427.20 o 
   4  12   2      171.86      118.09    104.90 o 
   5  12   2        6.28       69.71     92.47 o 
   6  12   2     1559.31      806.26    639.42 o 
  -5  13   2      637.08      394.82    282.72 o 
  -4  13   2      857.52      678.12    389.57 o 
  -3  13   2        1.56      -71.69    114.73 o 
  -2  13   2      198.23      131.96    106.69 o 
  -1  13   2      764.09      742.40    132.11 o 
   0  13   2       20.13      121.63    134.18 o 
   1  13   2      460.36      548.04    142.85 o 
   2  13   2     4202.00     4100.67    272.58 o 
   3  13   2      100.18       91.40    110.15 o 
   4  13   2      129.70       42.62    104.43 o 
   5  13   2      789.33      487.25    260.27 o 
  -4  14   2       10.99       33.36     79.88 o 
  -3  14   2     1022.91      896.94    466.21 o 
  -2  14   2     1111.69     1096.87    272.71 o 
  -1  14   2      587.63      706.84    208.39 o 
   0  14   2     1864.08     2038.90    500.20 o 
   1  14   2      425.13      530.80    216.85 o 
   2  14   2      325.53      362.09    159.65 o 
   3  14   2     1342.30     1352.02    233.70 o 
   4  14   2      204.53      101.76    107.25 o 
  -3  15   2      467.37       54.40    137.06 o 
  -2  15   2     1366.43      439.71    158.18 o 
  -1  15   2     5425.21     5901.99    462.37 o 
   0  15   2        3.22       90.56    165.88 o 
   1  15   2       52.16      216.25    170.55 o 
   2  15   2     1663.90     1754.15    475.72 o 
   3  15   2       26.66      -41.50    150.42 o 
   0  16   2        3.53      -64.30    164.73 o 
  -9   1   3       28.41     -122.79    167.55 o 
  -8   1   3      858.44      784.57    188.89 o 
  -7   1   3      386.45      446.04     97.95 o 
  -6   1   3       60.60      198.47     60.86 o 
  -5   1   3     6219.45     6261.73    247.90 o 
  -4   1   3      236.52      284.81     39.46 o 
  -3   1   3     7555.62     7857.56    126.98 o 
  -2   1   3    45338.77    45177.49    739.71 o 
  -1   1   3     4276.96     4486.42     85.70 o 
   0   1   3      156.35      183.63     26.11 o 
   1   1   3      671.67      771.57     28.00 o 
   2   1   3     3000.23     3287.57     76.69 o 
   3   1   3    23884.96    23958.11    511.08 o 
   4   1   3      285.88      223.74    124.26 o 
   5   1   3     1158.77     1161.74     86.11 o 
   6   1   3      414.31      642.38    111.89 o 
   7   1   3      968.37     1100.67    167.69 o 
   8   1   3       49.44       49.01     99.46 o 
   9   1   3       89.10      102.14    120.21 o 
  -9   2   3      326.78      228.67    211.46 o 
  -8   2   3      243.84      474.36     97.12 o 
  -7   2   3        0.17        5.78     94.39 o 
  -6   2   3       27.76       30.65     67.57 o 
  -5   2   3      364.78      362.16     54.42 o 
  -4   2   3     1429.12     1529.08     56.28 o 
  -3   2   3    17469.97    17685.86    331.18 o 
  -2   2   3    41403.52    40506.69    572.27 o 
  -1   2   3     2876.84     2726.42     63.15 o 
   0   2   3      556.02      599.51     34.76 o 
   1   2   3     4655.48     4867.52     97.13 o 
   2   2   3      899.62      880.73     40.47 o 
   3   2   3     1948.57     1966.10     68.66 o 
   4   2   3    23363.63    23530.42    630.82 o 
   5   2   3     1649.10     1517.13    112.37 o 
   6   2   3        6.49      -64.05     82.08 o 
   7   2   3      193.04      346.67    104.19 o 
   8   2   3       45.11      100.55    194.40 o 
   9   2   3       64.02      163.39    121.98 o 
  -9   3   3      597.37      535.09    220.83 o 
  -8   3   3      202.50      399.01    149.99 o 
  -7   3   3     1004.73     1024.51    113.31 o 
  -6   3   3     2134.65     2143.73     83.58 o 
  -5   3   3    14886.24    15173.54    396.65 o 
  -4   3   3    21700.47    22341.80    531.82 o 
  -3   3   3     1838.92     1801.47     54.12 o 
  -2   3   3     1059.10     1116.95     40.40 o 
  -1   3   3     1681.74     1855.05     48.55 o 
   0   3   3     7865.90     8043.95    218.38 o 
   1   3   3      188.81      206.31     28.70 o 
   2   3   3     6928.85     6811.79    136.67 o 
   3   3   3      750.48      748.87     46.15 o 
   4   3   3     2519.76     2617.93     74.98 o 
   5   3   3     1286.05     1219.37     65.32 o 
   6   3   3     5863.71     5999.99    188.48 o 
   7   3   3     3166.48     3161.64    279.99 o 
   8   3   3       18.82      -36.19    161.81 o 
   9   3   3       93.45       19.79    127.24 o 
  -9   4   3        8.19       77.06    251.60 o 
  -8   4   3      699.66      781.80    138.14 o 
  -7   4   3      168.75      166.45     84.34 o 
  -6   4   3    11050.85    10914.48    300.92 o 
  -5   4   3     3890.84     3996.38    100.09 o 
  -4   4   3     4291.02     4498.22    153.01 o 
  -3   4   3        2.39        0.03     32.63 o 
  -2   4   3     2470.58     2602.20     64.18 o 
  -1   4   3     2983.29     2958.98     65.35 o 
   0   4   3    13600.52    13641.11    211.17 o 
   1   4   3    54022.00    52689.45    881.65 o 
   2   4   3      409.87      429.73     42.68 o 
   3   4   3      163.17      166.76     32.39 o 
   4   4   3     2000.22     1864.12     70.43 o 
   5   4   3        4.28      -58.21     71.65 o 
   6   4   3      250.17      369.13    100.17 o 
   7   4   3     2346.31     2589.27    159.21 o 
   8   4   3      249.94      499.48    127.32 o 
   9   4   3      354.43      130.35    213.28 o 
  -9   5   3      175.73      198.58    159.75 o 
  -8   5   3     2315.78     2416.30    187.69 o 
  -7   5   3     4201.44     4198.14    358.04 o 
  -6   5   3     7310.76     7480.71    507.17 o 
  -5   5   3     1579.32     1621.46     76.96 o 
  -4   5   3       85.08       76.28     45.45 o 
  -3   5   3     8676.04     9082.94    209.64 o 
  -2   5   3    16842.02    17674.62    599.97 o 
  -1   5   3    10184.35    10023.30    164.74 o 
   0   5   3     5743.96     5833.57    106.17 o 
   1   5   3     2906.18     2961.18    161.26 o 
   2   5   3     2745.97     2515.58     82.60 o 
   3   5   3     6593.49     6306.95    118.52 o 
   4   5   3     3778.22     3768.95     91.56 o 
   5   5   3      664.24      847.41    102.49 o 
   6   5   3     1188.72     1161.26    122.62 o 
   7   5   3     3713.83     3536.15    347.89 o 
   8   5   3     1725.55     2225.21    320.34 o 
   9   5   3      597.95      900.68    232.44 o 
  -8   6   3        3.21      380.42    476.91 o 
  -7   6   3      324.58      374.24    143.28 o 
  -6   6   3       71.33      109.21     80.42 o 
  -5   6   3     1584.51     1706.18    160.75 o 
  -4   6   3    10186.09     9810.93    390.85 o 
  -3   6   3     1680.08     1884.63     73.46 o 
  -2   6   3     1277.18     1152.99     56.33 o 
  -1   6   3    12753.13    13088.92    185.02 o 
   0   6   3     5569.12     5587.20    108.12 o 
   1   6   3      397.86      400.67     55.57 o 
   2   6   3    11626.90    11624.42    229.46 o 
   3   6   3     2351.65     2465.78     79.58 o 
   4   6   3     2274.03     2235.33     98.01 o 
   5   6   3      593.72      726.14    100.26 o 
   6   6   3     5268.21     5419.91    436.28 o 
   7   6   3      293.67      357.65    126.07 o 
   8   6   3       60.44      207.56    145.38 o 
  -8   7   3       60.37     -174.16    153.09 o 
  -7   7   3     1404.56     1424.59    432.51 o 
  -6   7   3     2724.34     2723.72    223.70 o 
  -5   7   3     1725.71     1777.91    231.86 o 
  -4   7   3     6249.53     6105.84    275.14 o 
  -3   7   3    14554.12    14759.20    548.69 o 
  -2   7   3     1863.50     1857.74     75.43 o 
  -1   7   3       96.15      127.82     32.83 o 
   0   7   3     7157.19     7540.36    144.25 o 
   1   7   3     1310.39     1321.21     62.01 o 
   2   7   3      696.22      771.60     62.26 o 
   3   7   3      236.29      205.24     62.35 o 
   4   7   3     4588.78     4389.49    133.36 o 
   5   7   3    12038.75    11209.03    650.19 o 
   6   7   3     1073.06     1116.32    223.98 o 
   7   7   3      357.49      458.14    136.80 o 
   8   7   3      821.99      251.04    174.26 o 
  -8   8   3      337.85      314.18    170.47 o 
  -7   8   3      174.50      182.58    155.74 o 
  -6   8   3      304.56      120.01    131.51 o 
  -5   8   3     2090.23     2183.00    116.24 o 
  -4   8   3     3801.20     4005.35    118.92 o 
  -3   8   3      224.94      196.45     60.36 o 
  -2   8   3     4839.07     4941.42    169.81 o 
  -1   8   3    23645.11    23281.94    402.34 o 
   0   8   3     8729.13     8805.02    160.93 o 
   1   8   3     1805.49     1788.66     78.38 o 
   2   8   3     8100.49     7809.02    248.48 o 
   3   8   3    13938.33    13781.46    258.51 o 
   4   8   3     1873.25     1987.69    102.29 o 
   5   8   3     2406.59     2412.32    131.18 o 
   6   8   3      769.53      897.98    168.04 o 
   7   8   3      255.65      141.00    104.13 o 
   8   8   3      110.97       22.73    154.87 o 
  -7   9   3      559.23      788.00    243.00 o 
  -6   9   3      631.87      782.49    313.00 o 
  -5   9   3       51.04       84.48     84.37 o 
  -4   9   3     6226.20     6047.51    423.69 o 
  -3   9   3     5645.99     5746.65    235.13 o 
  -2   9   3       13.00       41.88     53.03 o 
  -1   9   3       12.28       35.48     61.28 o 
   0   9   3     2622.72     2566.72     88.93 o 
   1   9   3      256.39      278.47     56.27 o 
   2   9   3     2891.91     2735.38    125.04 o 
   3   9   3      158.57      157.38     64.55 o 
   4   9   3        5.85      -29.33     83.34 o 
   5   9   3     3905.57     3619.00    156.35 o 
   6   9   3      561.14      470.70    139.00 o 
   7   9   3      164.40       74.23    102.71 o 
  -7  10   3        2.83      138.96    278.80 o 
  -6  10   3      211.55      225.78    132.02 o 
  -5  10   3      131.61      114.52    128.30 o 
  -4  10   3      229.46      214.97     89.44 o 
  -3  10   3     3049.82     3312.15    115.33 o 
  -2  10   3     6042.44     6480.44    173.36 o 
  -1  10   3     4018.27     3922.25    132.89 o 
   0  10   3     1462.15     1471.65     96.39 o 
   1  10   3      805.57      839.43     73.40 o 
   2  10   3     1837.30     1926.60    121.44 o 
   3  10   3     3868.75     3950.94    171.68 o 
   4  10   3     2282.64     2170.13    125.45 o 
   5  10   3      318.50      251.22     91.18 o 
   6  10   3      516.02      581.23    239.35 o 
   7  10   3       16.12      -25.62    127.03 o 
  -7  11   3     1035.08      632.98    248.11 o 
  -6  11   3      743.41      659.95    335.59 o 
  -5  11   3      252.69      114.51    138.97 o 
  -4  11   3      168.66       64.29     79.74 o 
  -3  11   3      144.48      245.92     94.05 o 
  -2  11   3      244.57      229.09     89.47 o 
  -1  11   3     1359.92     1552.74    109.03 o 
   0  11   3     8957.11     8723.26    212.79 o 
   1  11   3      463.51      424.19     75.60 o 
   2  11   3     3984.29     3772.38    148.37 o 
   3  11   3       21.77       25.52     89.90 o 
   4  11   3       18.04      -22.76    142.79 o 
   5  11   3      616.81      511.69    157.94 o 
   6  11   3       42.36       50.74    138.13 o 
   7  11   3       18.11      -78.94    151.74 o 
  -6  12   3      133.28      187.32    156.29 o 
  -5  12   3      772.25      338.64    209.23 o 
  -4  12   3       26.07       48.47    129.84 o 
  -3  12   3      291.83      346.89    132.85 o 
  -2  12   3      192.54      217.23     87.67 o 
  -1  12   3      373.26      285.36     95.54 o 
   0  12   3     1425.99     1446.68    114.22 o 
   1  12   3     2802.75     2931.81    170.86 o 
   2  12   3       18.75       49.35     89.10 o 
   3  12   3      359.59      377.91    108.52 o 
   4  12   3        0.86       18.02    108.72 o 
   5  12   3       52.08       42.72     87.51 o 
   6  12   3       71.39      -94.13     99.90 o 
  -5  13   3        0.40       70.65    100.70 o 
  -4  13   3     2081.64     1542.65    985.78 o 
  -3  13   3     3143.93     2154.26   1385.91 o 
  -2  13   3      395.32      305.85    111.28 o 
  -1  13   3      607.19      684.90    121.74 o 
   0  13   3      795.02      900.11    194.68 o 
   1  13   3       72.62       43.93    115.29 o 
   2  13   3        3.49      -29.58    137.23 o 
   3  13   3      893.16     1082.87    275.03 o 
   4  13   3        0.53      -32.14     86.28 o 
   5  13   3     1834.06     1695.04    572.90 o 
  -4  14   3      333.69       79.25    169.23 o 
  -3  14   3      750.72      375.88    355.10 o 
  -2  14   3      813.67      505.55    298.94 o 
  -1  14   3      559.99      643.77    216.15 o 
   0  14   3      367.79      284.66    171.11 o 
   1  14   3      118.13       83.15    147.90 o 
   2  14   3      322.34      503.36    161.44 o 
   3  14   3       10.29     -220.58    147.06 o 
   4  14   3     1014.97      703.02    556.77 o 
  -3  15   3      259.39       75.59     87.75 o 
  -2  15   3       80.93      119.16    185.45 o 
  -1  15   3      815.93      855.41    366.42 o 
   0  15   3      559.30      768.75    203.70 o 
   1  15   3       14.72        3.89    163.61 o 
   2  15   3      525.21      663.12    171.89 o 
   3  15   3      297.52      319.62    177.85 o 
  -8   0   4      356.95      453.28    160.42 o 
  -7   0   4      645.29      610.79    192.58 o 
  -6   0   4       76.38      103.25     66.39 o 
  -5   0   4     2426.45     2391.33    103.22 o 
  -4   0   4     1179.57     1170.08     66.78 o 
  -3   0   4    15949.77    15448.72    327.31 o 
  -2   0   4    11274.57    10980.01    234.82 o 
  -1   0   4     1727.20     1712.82     85.03 o 
   0   0   4    12550.64    13190.97    221.01 o 
   1   0   4     3674.21     3964.77     79.14 o 
   2   0   4    42419.30    41334.68    844.04 o 
   3   0   4      182.95      273.00     56.08 o 
   4   0   4     9886.88     9835.42    339.57 o 
   5   0   4     8443.84     8291.54    312.58 o 
   6   0   4    11174.06    10186.04    378.31 o 
   7   0   4     3604.23     3234.75    214.82 o 
   8   0   4     1171.17     1322.62    196.92 o 
   9   0   4      672.60      632.57    192.86 o 
  -9   1   4       33.68      199.86    189.37 o 
  -8   1   4      291.18      298.61    152.23 o 
  -7   1   4      456.09      611.32     76.33 o 
  -6   1   4      840.35      895.84     61.64 o 
  -5   1   4      517.63      601.25     54.90 o 
  -4   1   4      588.57      633.50     40.06 o 
  -3   1   4      288.33      298.34     26.21 o 
  -2   1   4     1352.86     1394.51     40.58 o 
  -1   1   4    11971.20    12552.09    195.60 o 
   0   1   4       93.90      199.88     14.67 o 
   1   1   4     1171.34     1346.09     37.90 o 
   2   1   4     1023.29      983.92     46.57 o 
   3   1   4     3644.13     3827.17     95.93 o 
   4   1   4       66.91      129.33     56.37 o 
   5   1   4     2450.58     2434.19    185.03 o 
   6   1   4      246.49      233.95     65.33 o 
   7   1   4      300.75      272.84    103.45 o 
   8   1   4       74.36      144.69    109.32 o 
   9   1   4      280.75      349.99    127.62 o 
  -9   2   4        0.22      -58.12    122.87 o 
  -8   2   4      198.76      259.60    110.51 o 
  -7   2   4      345.85      293.72     64.05 o 
  -6   2   4     4390.87     4517.74    108.71 o 
  -5   2   4     1790.21     1962.45     81.76 o 
  -4   2   4      682.66      744.34     44.55 o 
  -3   2   4     8911.28     9174.73    134.04 o 
  -2   2   4     5140.68     5313.31     91.21 o 
  -1   2   4    21239.81    21707.92    364.76 o 
   0   2   4    22941.53    22127.84    287.73 o 
   1   2   4    35686.27    34541.64    579.27 o 
   2   2   4      189.15      218.01     36.04 o 
   3   2   4    11336.34    12112.11    265.04 o 
   4   2   4     1461.56     1533.35     87.74 o 
   5   2   4     5031.32     4677.55    155.62 o 
   6   2   4     1333.44     1325.32    113.06 o 
   7   2   4      766.98      839.08    108.83 o 
   8   2   4      327.09      337.47    167.41 o 
   9   2   4     1169.52     1121.31    146.66 o 
  -9   3   4       50.97      155.94    210.62 o 
  -8   3   4       89.91      133.10     89.72 o 
  -7   3   4       15.13      122.84     78.94 o 
  -6   3   4     2076.27     1946.18     86.42 o 
  -5   3   4     3572.24     3740.29    137.10 o 
  -4   3   4      676.60      749.65     43.51 o 
  -3   3   4     1795.07     1877.23     50.17 o 
  -2   3   4     7685.36     7627.31    280.80 o 
  -1   3   4     1506.78     1668.93     44.93 o 
   0   3   4     2469.72     2683.44     70.81 o 
   1   3   4     1529.25     1628.65     57.52 o 
   2   3   4     2053.16     2167.33     81.18 o 
   3   3   4     1655.86     1621.96     67.96 o 
   4   3   4        0.73       41.01     31.92 o 
   5   3   4      136.17      151.22     59.74 o 
   6   3   4     3041.34     2929.27    144.92 o 
   7   3   4      718.32      786.01    119.45 o 
   8   3   4      235.87      379.76    131.83 o 
   9   3   4       82.76      -59.58    186.71 o 
  -9   4   4      141.70      197.90    250.34 o 
  -8   4   4        4.36       57.54     99.04 o 
  -7   4   4      315.81      619.35     91.84 o 
  -6   4   4     5975.53     5908.85    191.44 o 
  -5   4   4     1037.55     1109.45     61.84 o 
  -4   4   4    15661.81    15468.31    522.39 o 
  -3   4   4    23224.88    23156.45    307.17 o 
  -2   4   4    13870.71    14596.29    478.54 o 
  -1   4   4    11280.88    11279.65    210.89 o 
   0   4   4    47800.78    45871.50    938.25 o 
   1   4   4     8561.33     8211.22    165.35 o 
   2   4   4     2083.26     2081.21     73.83 o 
   3   4   4     5198.20     4784.24    101.80 o 
   4   4   4     5640.27     5675.05    110.38 o 
   5   4   4       48.40      -14.28     76.78 o 
   6   4   4      543.02      599.83    173.14 o 
   7   4   4       22.40       36.52    112.01 o 
   8   4   4       92.59       51.78    127.97 o 
   9   4   4      135.04       42.87    150.00 o 
  -9   5   4      280.72      444.74    262.37 o 
  -8   5   4        5.16       92.25    225.59 o 
  -7   5   4      551.51      829.47    102.42 o 
  -6   5   4      158.61      306.46     78.42 o 
  -5   5   4     2475.45     2197.87    101.64 o 
  -4   5   4       36.78       17.63     44.55 o 
  -3   5   4      151.29      184.76     43.42 o 
  -2   5   4    16766.82    17507.58    404.80 o 
  -1   5   4     1617.77     1627.03     56.55 o 
   0   5   4     8893.35     8796.49    151.27 o 
   1   5   4    12816.22    13020.53    352.22 o 
   2   5   4     4226.84     4319.26    148.92 o 
   3   5   4     1199.87     1215.23     98.96 o 
   4   5   4      108.65      103.27     55.93 o 
   5   5   4      697.50      834.54    102.46 o 
   6   5   4     2197.34     2047.02    198.11 o 
   7   5   4      215.13      149.88    118.28 o 
   8   5   4      940.87     1256.99    198.81 o 
   9   5   4       75.03      107.44    151.34 o 
  -8   6   4     1001.22     1510.07    179.53 o 
  -7   6   4      556.11      739.47    107.82 o 
  -6   6   4     1555.50     1730.98    233.30 o 
  -5   6   4     2283.12     2254.23    166.44 o 
  -4   6   4     7351.17     6983.31    348.28 o 
  -3   6   4    16184.62    16103.23    476.32 o 
  -2   6   4    20155.91    20630.95    520.81 o 
  -1   6   4    31705.13    31828.76    471.46 o 
   0   6   4    16459.73    17040.62    265.32 o 
   1   6   4     6587.90     6218.81    283.38 o 
   2   6   4     8208.56     8030.24    276.26 o 
   3   6   4     8715.49     8406.71    185.11 o 
   4   6   4     1970.42     2026.25     98.36 o 
   5   6   4     4847.42     4729.82    223.53 o 
   6   6   4       18.02       80.98    104.79 o 
   7   6   4     2370.54     1797.00    244.12 o 
   8   6   4      380.81      206.26    190.21 o 
  -8   7   4      108.96      244.73    179.65 o 
  -7   7   4      263.22      203.75    143.44 o 
  -6   7   4      330.43      242.47     90.27 o 
  -5   7   4        0.16     -108.99     72.66 o 
  -4   7   4     7132.06     7124.54    471.52 o 
  -3   7   4     1559.69     1704.78    123.20 o 
  -2   7   4     4978.34     5150.11    113.83 o 
  -1   7   4      737.89      731.27     71.55 o 
   0   7   4        2.82        6.33     36.97 o 
   1   7   4     5933.39     6042.56    124.75 o 
   2   7   4        8.09       -5.40     56.96 o 
   3   7   4    10781.94    10192.11    219.10 o 
   4   7   4     2051.92     1922.54    109.82 o 
   5   7   4     9939.06     9324.26    226.14 o 
   6   7   4     1634.25     1749.55    364.40 o 
   7   7   4      748.22      633.58    275.87 o 
   8   7   4       18.69        1.75    128.31 o 
  -8   8   4        0.12       88.39    177.15 o 
  -7   8   4      189.63      131.55    154.57 o 
  -6   8   4       68.46       95.02    101.74 o 
  -5   8   4     3758.50     3587.29    260.21 o 
  -4   8   4     6120.51     6182.70    405.18 o 
  -3   8   4       16.91      -42.77     56.11 o 
  -2   8   4      690.99      725.14     68.41 o 
  -1   8   4     6990.22     6782.71    139.99 o 
   0   8   4     4668.18     4640.31    106.27 o 
   1   8   4     6482.81     6578.63    135.10 o 
   2   8   4    11515.11    11301.96    270.28 o 
   3   8   4      154.95      168.70     70.62 o 
   4   8   4     7988.77     7479.90    184.88 o 
   5   8   4     1351.50     1039.37    606.00 o 
   6   8   4       86.08       92.43    109.14 o 
   7   8   4        7.86      -18.29    104.62 o 
   8   8   4       47.49      -25.90     93.20 o 
  -7   9   4     1624.16     1664.80    529.64 o 
  -6   9   4      303.55      356.25    146.82 o 
  -5   9   4       12.34       20.33     91.10 o 
  -4   9   4      123.43       38.63     83.99 o 
  -3   9   4      288.17      285.37     65.61 o 
  -2   9   4      373.03      471.40     61.47 o 
  -1   9   4     4064.41     4137.62    127.70 o 
   0   9   4     3090.06     3116.19    102.73 o 
   1   9   4     2326.46     2336.40     93.97 o 
   2   9   4     8520.23     8295.57    316.39 o 
   3   9   4     6191.22     5979.75    245.20 o 
   4   9   4     1612.51     1863.01    180.98 o 
   5   9   4       78.12      128.18     91.89 o 
   6   9   4       17.25      -18.82    105.69 o 
   7   9   4      315.18      255.16    159.66 o 
  -7  10   4       74.70       61.49    174.08 o 
  -6  10   4      718.30      713.63    171.80 o 
  -5  10   4      238.56       68.36     94.19 o 
  -4  10   4     1119.73     1110.36    108.58 o 
  -3  10   4     1163.00     1173.87    102.46 o 
  -2  10   4     2917.77     2943.22    154.32 o 
  -1  10   4     6382.57     6243.33    165.74 o 
   0  10   4     1661.41     1692.84    100.24 o 
   1  10   4     8057.58     8341.87    276.11 o 
   2  10   4       30.69      -31.83     62.82 o 
   3  10   4      751.60      800.63    121.79 o 
   4  10   4     1011.22     1009.59    118.83 o 
   5  10   4       25.29       55.48    121.69 o 
   6  10   4      577.99      430.04    201.02 o 
   7  10   4     2666.89     3338.64    239.78 o 
  -6  11   4       17.88      -44.73    161.46 o 
  -5  11   4        1.48       75.38    145.00 o 
  -4  11   4      697.65      667.33     97.46 o 
  -3  11   4       16.78     -112.05     85.82 o 
  -2  11   4        3.07       42.19     85.45 o 
  -1  11   4       92.81       81.47     79.09 o 
   0  11   4     2904.79     2901.29    204.80 o 
   1  11   4     2669.36     2687.51    136.41 o 
   2  11   4       60.74      -49.15     83.06 o 
   3  11   4      157.31      108.28     89.27 o 
   4  11   4      427.17      477.72    135.05 o 
   5  11   4      897.12     1177.98    373.58 o 
   6  11   4      884.29      834.62    343.28 o 
  -6  12   4       83.19       74.97    171.74 o 
  -5  12   4      644.72      576.16    332.93 o 
  -4  12   4     1880.97     1754.99    347.00 o 
  -3  12   4       69.78       -7.15    120.84 o 
  -2  12   4       74.02       19.44     80.62 o 
  -1  12   4      724.39      739.50    102.24 o 
   0  12   4     2323.27     2450.95    201.14 o 
   1  12   4      607.23      981.84    140.12 o 
   2  12   4     1364.13     1565.96    153.57 o 
   3  12   4      134.01       73.31    101.74 o 
   4  12   4     2149.80     1842.47    324.30 o 
   5  12   4       78.17      147.53    108.15 o 
   6  12   4      144.12       93.36    102.73 o 
  -5  13   4      343.78      171.45    218.95 o 
  -4  13   4      264.93      132.64    116.10 o 
  -3  13   4     1455.76     1022.76    511.11 o 
  -2  13   4       27.24      -13.45    130.07 o 
  -1  13   4     1391.18     1341.46    313.81 o 
   0  13   4     1267.21     1545.93    261.88 o 
   1  13   4      173.69      354.26    137.01 o 
   2  13   4       23.13      -43.72    139.01 o 
   3  13   4     1118.21     1154.57    374.05 o 
   4  13   4        3.98      -54.42    114.10 o 
   5  13   4      201.64       98.97    101.35 o 
  -4  14   4      395.17      434.04    317.19 o 
  -3  14   4       31.81       43.75    132.16 o 
  -2  14   4     1170.01      752.05    568.52 o 
  -1  14   4     3285.59     2368.67   1177.10 o 
   0  14   4      249.72      122.30    137.71 o 
   1  14   4      223.29      200.79    127.94 o 
   2  14   4     2052.97     2362.38    187.42 o 
   3  14   4        0.79     -129.29    156.36 o 
   4  14   4     1657.48     1464.99    673.20 o 
  -3  15   4      717.50      432.45    361.11 o 
  -2  15   4      412.86       85.73    170.49 o 
  -1  15   4      533.74      135.80    166.29 o 
   0  15   4      889.52      690.63    172.76 o 
   1  15   4      254.88      170.85    162.02 o 
   2  15   4      364.93      252.83    163.03 o 
   3  15   4     2700.78     2408.64    376.70 o 
  -9   1   5      324.57      134.09    117.31 o 
  -8   1   5      100.05       57.62    152.16 o 
  -7   1   5     1175.18     1222.84    108.12 o 
  -6   1   5       53.26       84.69     64.63 o 
  -5   1   5     4170.39     4223.16     93.59 o 
  -4   1   5    19467.01    18858.07    284.77 o 
  -3   1   5     6799.59     6755.43    113.43 o 
  -2   1   5     2688.45     2678.04     74.59 o 
  -1   1   5    32616.44    32916.03    469.20 o 
   0   1   5    15496.61    15601.02    186.10 o 
   1   1   5      357.37      390.58     22.80 o 
   2   1   5    12553.32    12506.67    197.09 o 
   3   1   5    25437.21    24299.33    425.00 o 
   4   1   5      300.73      365.82     64.97 o 
   5   1   5     1542.87     1533.82    123.35 o 
   6   1   5       16.23      -74.68    105.31 o 
   7   1   5      714.97      626.27    115.06 o 
   8   1   5     1474.95     1397.54    141.68 o 
   9   1   5       22.83      -51.07    125.94 o 
  -9   2   5       56.82      -36.35    218.60 o 
  -8   2   5       61.14      -11.43    106.40 o 
  -7   2   5       43.31       55.12     85.93 o 
  -6   2   5      690.22      835.64     61.98 o 
  -5   2   5      450.55      476.40     41.69 o 
  -4   2   5     5380.30     5443.19    125.54 o 
  -3   2   5    13572.98    13538.65    258.94 o 
  -2   2   5     8461.46     8392.60    135.61 o 
  -1   2   5     4156.74     4398.76     79.31 o 
   0   2   5    15856.40    15374.00    268.92 o 
   1   2   5      102.37      119.28     22.87 o 
   2   2   5        4.38       64.89     30.95 o 
   3   2   5    17248.90    17492.00    317.35 o 
   4   2   5    13128.80    13292.32    311.80 o 
   5   2   5     7323.38     7668.28    254.33 o 
   6   2   5      433.89      582.19    102.61 o 
   7   2   5      371.31      615.48    116.97 o 
   8   2   5        4.11      -61.42    112.65 o 
   9   2   5       76.20       68.84    129.21 o 
  -9   3   5       62.73       89.81    228.67 o 
  -8   3   5       64.00      -23.39    113.94 o 
  -7   3   5      254.94      524.05     81.16 o 
  -6   3   5      173.45      124.21     64.91 o 
  -5   3   5       36.81       73.60     43.66 o 
  -4   3   5     4264.44     4138.67     83.04 o 
  -3   3   5      110.14       99.42     24.26 o 
  -2   3   5     1557.91     1647.15     63.53 o 
  -1   3   5    81431.62    77175.30   1356.36 o 
   0   3   5    38037.90    35625.50    516.94 o 
   1   3   5     3005.46     2855.04     78.32 o 
   2   3   5       74.95       13.93     35.23 o 
   3   3   5       12.84       90.79     43.30 o 
   4   3   5      756.93      733.93     42.24 o 
   5   3   5     1567.86     1650.00    111.18 o 
   6   3   5     5225.41     5305.95    231.88 o 
   7   3   5       79.18       94.03    128.53 o 
   8   3   5      431.85      393.17    113.57 o 
   9   3   5      184.03      288.96    182.23 o 
  -9   4   5      219.55      253.84    216.08 o 
  -8   4   5      236.59      427.17    124.12 o 
  -7   4   5      419.54      446.55    130.08 o 
  -6   4   5     1426.35     1554.63     94.52 o 
  -5   4   5        4.49        5.01     58.92 o 
  -4   4   5      387.90      411.03     35.38 o 
  -3   4   5     7116.75     7510.07    124.60 o 
  -2   4   5     7871.78     7868.06    134.72 o 
  -1   4   5      694.22      669.95     52.46 o 
   0   4   5    39528.30    39720.99    576.77 o 
   1   4   5    39537.50    37474.94    638.24 o 
   2   4   5     6466.94     6430.86    141.14 o 
   3   4   5     7406.78     7349.15    160.83 o 
   4   4   5      174.31      210.70     55.36 o 
   5   4   5     3126.84     2791.29    132.49 o 
   6   4   5      617.68      733.19    105.47 o 
   7   4   5     3340.40     3605.88    178.17 o 
   8   4   5      708.22     1059.04    258.04 o 
   9   4   5       45.31      -21.13    143.72 o 
  -9   5   5      135.77       62.10    246.99 o 
  -8   5   5      548.05      465.55    110.78 o 
  -7   5   5      807.18      785.39    131.35 o 
  -6   5   5       43.10      134.94     75.43 o 
  -5   5   5      186.94       80.06     78.94 o 
  -4   5   5     2762.32     2720.94    102.33 o 
  -3   5   5     7560.00     7661.01    248.03 o 
  -2   5   5     3420.97     3480.31     82.34 o 
  -1   5   5       97.17       71.56     34.71 o 
   0   5   5        2.59       -9.28     35.31 o 
   1   5   5       62.11       84.47     52.18 o 
   2   5   5    19375.72    19380.25    352.84 o 
   3   5   5    30619.30    29368.63    560.16 o 
   4   5   5     3466.25     3317.77    112.10 o 
   5   5   5      324.51      437.52     76.92 o 
   6   5   5      351.55      358.95    124.47 o 
   7   5   5       15.03      -13.51    117.48 o 
   8   5   5        4.00       74.98    119.23 o 
   9   5   5      133.62      129.31    146.31 o 
  -8   6   5      472.80      564.51    158.86 o 
  -7   6   5       38.72       53.67     93.85 o 
  -6   6   5      875.37      886.17    134.49 o 
  -5   6   5     5656.78     5290.80    275.13 o 
  -4   6   5      735.44      974.98     80.57 o 
  -3   6   5     2614.81     2764.39     85.87 o 
  -2   6   5      931.91      977.79     52.43 o 
  -1   6   5      685.32      672.82     48.55 o 
   0   6   5     2524.74     2571.97     77.62 o 
   1   6   5     4019.82     4013.57    244.47 o 
   2   6   5    14812.99    14197.11    274.87 o 
   3   6   5      508.45      472.96     64.73 o 
   4   6   5     3083.91     2941.19    112.61 o 
   5   6   5      329.69      335.34     89.15 o 
   6   6   5       69.17     -114.71    106.39 o 
   7   6   5      367.06      424.37    125.48 o 
   8   6   5      456.57      234.38    179.72 o 
  -8   7   5       14.67      -58.16    159.34 o 
  -7   7   5      437.55      307.78    124.49 o 
  -6   7   5      238.47      289.22    111.19 o 
  -5   7   5      279.85      344.49     82.68 o 
  -4   7   5      492.10      617.49     85.83 o 
  -3   7   5      262.41      352.95     56.22 o 
  -2   7   5     2973.45     2932.35     87.31 o 
  -1   7   5      914.76      923.69     49.92 o 
   0   7   5     6933.10     7038.64    164.12 o 
   1   7   5    12603.52    12788.51    257.40 o 
   2   7   5     3637.89     3530.29    121.55 o 
   3   7   5     1556.35     1565.32    106.39 o 
   4   7   5     1662.95     1573.46    124.46 o 
   5   7   5      743.33      809.30     92.51 o 
   6   7   5        5.68      -80.27    115.44 o 
   7   7   5      634.50      963.76    482.72 o 
   8   7   5       36.52      -18.01    123.19 o 
  -8   8   5      762.15      837.58    369.64 o 
  -7   8   5      240.16      380.68    161.74 o 
  -6   8   5      144.26      241.10     93.07 o 
  -5   8   5     2756.25     3011.09    260.71 o 
  -4   8   5      833.67     1074.13     95.38 o 
  -3   8   5      179.45      133.53     74.84 o 
  -2   8   5     3225.17     3477.41    146.29 o 
  -1   8   5     8722.62     8164.78    159.94 o 
   0   8   5      249.88      207.32     46.42 o 
   1   8   5     4437.54     4491.31    110.10 o 
   2   8   5    15605.25    14876.58    498.13 o 
   3   8   5      262.13      218.32     74.51 o 
   4   8   5     1430.64     1384.51    102.31 o 
   5   8   5      938.96      916.26    116.02 o 
   6   8   5      535.60      692.60    369.92 o 
   7   8   5      119.03       15.97     89.01 o 
   8   8   5       59.44       36.99    178.46 o 
  -7   9   5        1.26      -54.48    154.66 o 
  -6   9   5      169.21      162.44    108.96 o 
  -5   9   5      241.21      394.97    101.08 o 
  -4   9   5      842.61      881.61    165.33 o 
  -3   9   5     1423.91     1508.84    107.00 o 
  -2   9   5    14161.25    13880.88    242.60 o 
  -1   9   5     3882.67     3788.05    204.21 o 
   0   9   5     2642.89     2688.88    197.69 o 
   1   9   5    17131.49    17604.96    399.09 o 
   2   9   5       13.58      -42.16     70.29 o 
   3   9   5     1234.67     1352.88     85.05 o 
   4   9   5     1347.71     1440.27    241.27 o 
   5   9   5      504.47      562.26    187.55 o 
   6   9   5       15.06       50.03    111.64 o 
   7   9   5        0.49      -15.13     92.52 o 
  -7  10   5        2.96       11.53    228.11 o 
  -6  10   5       28.39      -90.31    149.87 o 
  -5  10   5       30.34      -59.12     98.35 o 
  -4  10   5      659.14      747.99    108.98 o 
  -3  10   5     1379.71     1484.58    107.62 o 
  -2  10   5     4422.48     4370.90    125.50 o 
  -1  10   5     1932.53     1987.77    106.97 o 
   0  10   5       82.06       69.82     80.35 o 
   1  10   5      227.91      249.86     64.55 o 
   2  10   5      158.54      149.00     66.26 o 
   3  10   5      189.54      256.33     74.69 o 
   4  10   5      338.58      186.00     95.51 o 
   5  10   5     1454.19     1308.70    343.90 o 
   6  10   5        0.16       34.55     99.85 o 
   7  10   5      493.25      349.94    197.29 o 
  -6  11   5      361.21      320.94    146.89 o 
  -5  11   5     3355.78     3048.70    552.43 o 
  -4  11   5     1008.79      959.77    216.76 o 
  -3  11   5     3715.14     4264.78    169.69 o 
  -2  11   5     6617.39     7297.73    252.69 o 
  -1  11   5       97.60      184.00     79.70 o 
   0  11   5       49.52       38.83     87.92 o 
   1  11   5     6729.74     6780.57    192.71 o 
   2  11   5     1092.45     1151.27    125.21 o 
   3  11   5      107.02      137.76     93.08 o 
   4  11   5     3662.39     3722.30    156.20 o 
   5  11   5        3.78      -11.66    106.35 o 
   6  11   5     3568.89     2604.59   1005.34 o 
  -6  12   5      832.80      767.08    342.65 o 
  -5  12   5      124.40      145.97    210.55 o 
  -4  12   5       52.43       10.32     96.73 o 
  -3  12   5      104.63       76.97    130.34 o 
  -2  12   5      796.71      865.16    138.11 o 
  -1  12   5     3402.39     3395.94    151.48 o 
   0  12   5      203.71      247.19     88.62 o 
   1  12   5       28.56       18.20     96.44 o 
   2  12   5       10.99       98.49    129.25 o 
   3  12   5      468.30      492.79    109.33 o 
   4  12   5     1408.59     1581.42    287.34 o 
   5  12   5     4650.68     4738.76    334.40 o 
   6  12   5      952.50      714.25    366.40 o 
  -5  13   5       76.32      263.31    241.32 o 
  -4  13   5      135.16      183.17    237.34 o 
  -3  13   5      625.37      430.86    256.71 o 
  -2  13   5     2366.05     1841.13   1051.65 o 
  -1  13   5      433.87      471.19    148.86 o 
   0  13   5     2593.41     2432.02    400.67 o 
   1  13   5     4895.01     4874.54    226.16 o 
   2  13   5        5.58       69.61    138.11 o 
   3  13   5     1311.29     1628.55    441.18 o 
   4  13   5        4.06      -49.44     97.56 o 
   5  13   5      316.88      305.71    183.32 o 
  -4  14   5      685.82      253.29    297.68 o 
  -3  14   5      225.52       33.78    119.54 o 
  -2  14   5      204.05      252.07    268.59 o 
  -1  14   5      984.48      530.11    432.51 o 
   0  14   5       54.11       -7.00     69.95 o 
   1  14   5     1659.74     1733.01    307.54 o 
   2  14   5     6001.24     6091.68    255.61 o 
   3  14   5      186.26      194.30    145.95 o 
   4  14   5       25.83      137.07    147.61 o 
  -2  15   5      761.29      678.62    416.35 o 
  -1  15   5       52.43      -10.91     64.19 o 
   0  15   5      249.58      128.80    147.24 o 
   1  15   5      822.58      855.70    185.87 o 
   2  15   5      233.95      210.98    165.19 o 
  -8   0   6       21.25       59.16    151.32 o 
  -7   0   6      865.84      768.09    137.48 o 
  -6   0   6      175.62      338.73    114.68 o 
  -5   0   6    14146.17    13954.29    314.53 o 
  -4   0   6     3090.54     2864.12     98.51 o 
  -3   0   6      151.33      180.79     37.49 o 
  -2   0   6    21878.49    20538.21    429.04 o 
  -1   0   6    16269.37    15685.51    327.90 o 
   0   0   6     1972.00     2217.51     56.89 o 
   1   0   6   152038.41   135174.66   2410.26 o 
   2   0   6   109656.99    99531.98   3008.88 o 
   3   0   6    17222.26    17442.72    387.91 o 
   4   0   6     5091.16     4898.62    213.42 o 
   5   0   6    10465.15    10275.41    373.98 o 
   6   0   6      166.45      299.43    137.06 o 
   7   0   6      287.18      280.27    155.52 o 
   8   0   6     3179.59     3007.76    243.63 o 
   9   0   6      319.79      520.97    207.41 o 
  -9   1   6       17.06      -41.11    118.32 o 
  -8   1   6      355.32      142.79    154.68 o 
  -7   1   6      917.97      918.34    178.60 o 
  -6   1   6     1716.25     1726.04     83.79 o 
  -5   1   6      432.60      462.57     44.31 o 
  -4   1   6     1491.02     1612.86    114.59 o 
  -3   1   6     3298.92     3259.71     61.65 o 
  -2   1   6      893.02     1018.24     41.59 o 
  -1   1   6      774.02      871.23     68.71 o 
   0   1   6    18418.51    19362.93    230.74 o 
   1   1   6    22005.17    21791.78    288.45 o 
   2   1   6     9458.36     9997.11    164.89 o 
   3   1   6     9010.71     8840.52    179.76 o 
   4   1   6     3216.97     3172.68    120.30 o 
   5   1   6       10.04      -92.59     97.90 o 
   6   1   6      307.67      270.31     96.19 o 
   7   1   6      325.09      393.31    124.89 o 
   8   1   6       35.28       40.89    116.00 o 
   9   1   6      360.34      386.72    138.30 o 
  -9   2   6       21.21      -99.87    128.27 o 
  -8   2   6        1.63       52.07    109.32 o 
  -7   2   6      527.94      417.32    101.45 o 
  -6   2   6      564.08      681.40     61.10 o 
  -5   2   6      172.64      255.57     45.51 o 
  -4   2   6      805.26      884.21     40.62 o 
  -3   2   6     1753.08     1704.09     58.63 o 
  -2   2   6    39280.88    38297.86    547.97 o 
  -1   2   6    27608.77    26123.78    379.28 o 
   0   2   6      241.46      220.89     27.25 o 
   1   2   6    36269.84    35995.62    419.41 o 
   2   2   6    17197.07    17603.96    313.32 o 
   3   2   6     1965.52     1930.41     77.28 o 
   4   2   6     8667.13     8201.94    216.30 o 
   5   2   6    14770.31    14607.44    351.94 o 
   6   2   6     1358.30     1393.82    121.94 o 
   7   2   6      121.48      -46.43    127.97 o 
   8   2   6       70.14      140.91    128.60 o 
   9   2   6       22.11      -13.17    127.40 o 
  -9   3   6      555.11      683.85    149.89 o 
  -8   3   6      253.94      382.29    118.25 o 
  -7   3   6        5.40       52.25     77.85 o 
  -6   3   6      890.70      927.07     82.00 o 
  -5   3   6     1686.45     1711.73     87.62 o 
  -4   3   6       48.70      105.62     36.71 o 
  -3   3   6    15702.72    15643.86    241.63 o 
  -2   3   6     7141.81     6978.78    119.64 o 
  -1   3   6     6407.92     6209.23    112.08 o 
   0   3   6      195.32      183.67     25.05 o 
   1   3   6    12072.53    11806.70    188.94 o 
   2   3   6     1195.70     1238.30     59.78 o 
   3   3   6     1927.72     2023.85     80.35 o 
   4   3   6     1787.10     1720.99    101.54 o 
   5   3   6     2453.16     2312.62    126.04 o 
   6   3   6     2829.26     2940.95    151.01 o 
   7   3   6       43.34       64.69    111.80 o 
   8   3   6      136.00      146.67    125.50 o 
   9   3   6      235.11      151.75    150.53 o 
  -9   4   6        5.19      -26.02    139.92 o 
  -8   4   6      464.78      539.70    124.72 o 
  -7   4   6     1256.71     1580.92    107.61 o 
  -6   4   6     2216.20     2133.50    176.79 o 
  -5   4   6      135.42       80.85     63.65 o 
  -4   4   6     1006.07     1007.57     69.36 o 
  -3   4   6       13.47       32.14     25.02 o 
  -2   4   6      517.53      440.93     51.22 o 
  -1   4   6     1272.35     1418.81     52.95 o 
   0   4   6      622.34      763.81     57.35 o 
   1   4   6       40.05       72.67     38.32 o 
   2   4   6       27.75       78.88     41.64 o 
   3   4   6        0.06       10.62     49.72 o 
   4   4   6     1364.00     1339.30     82.01 o 
   5   4   6     3329.28     3357.75    122.56 o 
   6   4   6      158.06       63.21    104.72 o 
   7   4   6      271.42      398.68    118.45 o 
   8   4   6        6.76     -107.50     99.65 o 
   9   4   6        6.98      -60.09    101.37 o 
  -8   5   6      348.06      192.76    127.33 o 
  -7   5   6       23.75       46.29     91.96 o 
  -6   5   6     1836.03     1725.81    104.87 o 
  -5   5   6      816.55      740.80     79.40 o 
  -4   5   6      102.38      133.43     60.88 o 
  -3   5   6    10195.54    10476.29    178.56 o 
  -2   5   6     3143.26     2965.66     93.93 o 
  -1   5   6     6938.40     6842.05    128.36 o 
   0   5   6      140.77      225.24     37.85 o 
   1   5   6     1094.23     1030.70     62.00 o 
   2   5   6     1908.58     1798.81     82.77 o 
   3   5   6       81.89      140.98     55.01 o 
   4   5   6     6293.94     5949.23    154.27 o 
   5   5   6     2374.15     2204.20    108.52 o 
   6   5   6     2774.87     2583.40    155.49 o 
   7   5   6        1.51       33.82    141.12 o 
   8   5   6       29.53       34.07    119.02 o 
  -8   6   6     1786.76     2122.27    214.22 o 
  -7   6   6      669.89      769.40    106.50 o 
  -6   6   6      531.22      409.51     92.30 o 
  -5   6   6       76.69       -0.52     74.90 o 
  -4   6   6       41.67       72.08     67.22 o 
  -3   6   6      714.29      719.26     73.66 o 
  -2   6   6    13888.30    13903.25    228.43 o 
  -1   6   6     4146.20     3973.10     94.30 o 
   0   6   6      641.47      674.98     94.70 o 
   1   6   6     6974.28     6902.99    161.56 o 
   2   6   6     3205.43     3183.19    107.21 o 
   3   6   6       18.06      -11.25     58.98 o 
   4   6   6     2780.66     2445.20    121.23 o 
   5   6   6     1028.37     1104.27     99.54 o 
   6   6   6       38.92       61.54    101.88 o 
   7   6   6      109.37       66.52    121.64 o 
   8   6   6        1.29      118.35    120.18 o 
  -8   7   6       56.89      173.52    167.20 o 
  -7   7   6       85.12        8.48     98.29 o 
  -6   7   6     2845.78     2736.66    153.93 o 
  -5   7   6      103.16       80.53     82.28 o 
  -4   7   6     3899.85     3610.65    139.10 o 
  -3   7   6      374.71      305.70     73.02 o 
  -2   7   6      120.06      137.50     47.32 o 
  -1   7   6      237.03      295.92     51.25 o 
   0   7   6     7745.92     7835.95    180.96 o 
   1   7   6     6139.93     5975.36    155.13 o 
   2   7   6     4025.19     3881.01    128.00 o 
   3   7   6     3958.65     3648.54    127.58 o 
   4   7   6       29.48        6.96     70.74 o 
   5   7   6     1091.47     1158.91    100.19 o 
   6   7   6      110.55      141.48    106.69 o 
   7   7   6      617.11      479.66    334.89 o 
   8   7   6      129.72       82.51    146.01 o 
  -8   8   6       10.42      -45.21    173.05 o 
  -7   8   6       71.61      222.75    114.71 o 
  -6   8   6      393.88      349.75    101.49 o 
  -5   8   6     3930.59     3980.83    300.10 o 
  -4   8   6      427.07      341.64     79.52 o 
  -3   8   6     3922.53     3919.44    138.65 o 
  -2   8   6     2293.69     2229.45     86.50 o 
  -1   8   6     5032.30     4884.12    120.64 o 
   0   8   6     8200.15     7871.80    201.93 o 
   1   8   6      578.35      704.78     78.28 o 
   2   8   6     1096.79     1224.55     89.18 o 
   3   8   6     8588.32     8353.52    202.26 o 
   4   8   6     4215.72     3933.07    143.97 o 
   5   8   6      947.12      845.66    100.31 o 
   6   8   6     1426.34     1248.03    512.16 o 
   7   8   6        7.09        3.79     66.68 o 
   8   8   6      415.69      198.69    258.73 o 
  -7   9   6       32.56      -68.44    166.42 o 
  -6   9   6       36.40       47.79    108.46 o 
  -5   9   6      585.58      479.75    105.33 o 
  -4   9   6       85.29      127.02     82.78 o 
  -3   9   6     3044.33     3104.83    135.31 o 
  -2   9   6      390.23      424.87     65.79 o 
  -1   9   6     2014.49     2090.00     97.34 o 
   0   9   6      511.20      542.04     78.24 o 
   1   9   6       76.52       94.77     56.92 o 
   2   9   6       10.29       23.84     84.42 o 
   3   9   6     1159.31     1283.39    103.58 o 
   4   9   6     2181.62     2425.97    126.64 o 
   5   9   6      178.87      112.18    122.40 o 
   6   9   6      684.14      574.50    135.02 o 
   7   9   6        9.33       78.84    132.16 o 
  -7  10   6       31.97     -141.71    175.10 o 
  -6  10   6        1.78       60.65    117.28 o 
  -5  10   6       88.69      123.09    106.91 o 
  -4  10   6     2466.93     2504.79    192.63 o 
  -3  10   6     4605.89     4658.45    165.51 o 
  -2  10   6       99.45      112.38     84.91 o 
  -1  10   6      923.74     1161.73    105.53 o 
   0  10   6    16904.16    16848.30    462.70 o 
   1  10   6    12907.28    13407.20    287.10 o 
   2  10   6     2008.86     2001.94    113.81 o 
   3  10   6    13676.31    13246.16    441.12 o 
   4  10   6     3663.29     3798.45    199.92 o 
   5  10   6       22.17     -108.38    105.32 o 
   6  10   6      922.92      921.14    379.18 o 
   7  10   6     1346.62     1595.43    596.11 o 
  -6  11   6      255.85      315.02    178.72 o 
  -5  11   6      347.56      256.46    114.28 o 
  -4  11   6      430.10      544.57    154.31 o 
  -3  11   6        2.51     -104.40     94.56 o 
  -2  11   6      103.33      137.05    106.46 o 
  -1  11   6     1907.12     1975.38    116.63 o 
   0  11   6      487.89      429.00    101.81 o 
   1  11   6        4.33      -87.25     87.66 o 
   2  11   6      330.32      223.86     97.95 o 
   3  11   6       27.96       -0.10    105.61 o 
   4  11   6       34.84       24.31    108.49 o 
   5  11   6       78.15      -43.87    105.64 o 
   6  11   6       12.37       -6.45     83.61 o 
  -6  12   6       26.01      143.30    187.69 o 
  -5  12   6      662.91      675.93    130.41 o 
  -4  12   6      548.01      540.00    113.27 o 
  -3  12   6     1956.35     2188.00    419.29 o 
  -2  12   6       35.44     -134.45    124.82 o 
  -1  12   6     3391.67     3582.99    266.85 o 
   0  12   6     7201.11     7587.97    468.80 o 
   1  12   6     1729.59     1899.31    128.69 o 
   2  12   6     2272.44     2526.26    253.49 o 
   3  12   6     6782.85     6923.12    272.86 o 
   4  12   6     1086.71     1496.52    174.13 o 
   5  12   6      161.52      180.40    147.42 o 
  -5  13   6      204.20      132.84    221.11 o 
  -4  13   6     1434.65     1134.12    314.54 o 
  -3  13   6      239.86      201.10    119.35 o 
  -2  13   6       22.37       21.38     97.68 o 
  -1  13   6     1864.67     1456.33    615.65 o 
   0  13   6     1381.44     1237.66    364.74 o 
   1  13   6       35.87       -7.17    119.11 o 
   2  13   6        4.57      107.24    140.68 o 
   3  13   6        5.70       99.17    148.69 o 
   4  13   6      589.85      588.36    154.77 o 
   5  13   6       23.77      -41.72    119.35 o 
  -4  14   6        2.44        2.94    126.15 o 
  -3  14   6       86.18       55.86    170.63 o 
  -2  14   6       11.10       24.40    105.64 o 
  -1  14   6      956.37      794.81    315.38 o 
   0  14   6      946.54      279.71    178.46 o 
   1  14   6       53.71      149.93    124.93 o 
   2  14   6       18.14      -51.53    143.27 o 
   3  14   6      742.00      687.23    165.47 o 
   4  14   6      815.16      877.19    173.59 o 
  -2  15   6      151.10       33.96    143.91 o 
  -1  15   6      646.21      125.17    144.75 o 
   0  15   6       52.23       -5.45     64.47 o 
   1  15   6      521.48      402.59    304.26 o 
   2  15   6      708.99      538.77    253.56 o 
  -9   1   7      660.07      512.85    183.91 o 
  -8   1   7     2228.97     2398.86    180.42 o 
  -7   1   7     1008.29     1135.08    166.85 o 
  -6   1   7      135.98       72.07     77.62 o 
  -5   1   7     3824.72     3744.47    108.36 o 
  -4   1   7    12527.12    12563.52    179.24 o 
  -3   1   7     1381.06     1500.17     42.59 o 
  -2   1   7     2167.32     2242.78     59.22 o 
  -1   1   7     5024.99     4950.20    127.50 o 
   0   1   7    14838.33    15258.78    186.48 o 
   1   1   7    26089.34    25769.73    305.86 o 
   2   1   7      199.77      248.59     56.62 o 
   3   1   7     2771.11     2795.95     91.49 o 
   4   1   7    13540.97    13384.70    262.33 o 
   5   1   7     1858.34     1767.18    107.29 o 
   6   1   7     1949.81     1829.99    131.73 o 
   7   1   7     6899.26     6696.01    227.58 o 
   8   1   7      621.10      640.08    137.51 o 
   9   1   7        1.52       77.09    142.49 o 
  -9   2   7       12.82      -16.54    126.20 o 
  -8   2   7      488.34      451.78    116.06 o 
  -7   2   7     1567.44     1801.70    153.21 o 
  -6   2   7      192.88      364.02     68.52 o 
  -5   2   7      499.06      475.42     51.27 o 
  -4   2   7       46.28       65.72     39.22 o 
  -3   2   7     5889.18     5725.42    110.00 o 
  -2   2   7     8074.85     7825.34    134.60 o 
  -1   2   7    40405.85    39433.12    564.45 o 
   0   2   7    35355.43    33970.53    490.45 o 
   1   2   7      113.71      160.36     21.83 o 
   2   2   7      706.28      670.49     42.41 o 
   3   2   7     8015.09     8082.62    170.43 o 
   4   2   7     8211.65     7903.01    177.82 o 
   5   2   7     2149.99     2128.44    113.39 o 
   6   2   7     5482.21     5403.69    312.30 o 
   7   2   7      168.54      172.57     81.61 o 
   8   2   7      291.45      178.21    125.94 o 
   9   2   7       62.22      -23.47    140.10 o 
  -9   3   7        5.34      -30.78    134.64 o 
  -8   3   7      499.79      662.58    129.41 o 
  -7   3   7     1734.20     1879.35    134.88 o 
  -6   3   7     2888.83     2672.82    111.21 o 
  -5   3   7     3913.78     3696.67    117.90 o 
  -4   3   7       39.67       13.87     40.04 o 
  -3   3   7    11098.52    10640.52    177.19 o 
  -2   3   7      732.71      734.97     82.66 o 
  -1   3   7     1249.39     1276.58     38.10 o 
   0   3   7     1983.08     2111.06     62.71 o 
   1   3   7     1292.63     1341.03     63.88 o 
   2   3   7      129.28      152.87     41.68 o 
   3   3   7    25294.69    24897.59    443.73 o 
   4   3   7    20715.31    19344.00    361.74 o 
   5   3   7     1594.93     1610.22    125.10 o 
   6   3   7       17.77        2.01    137.83 o 
   7   3   7       92.30       49.79     64.90 o 
   8   3   7      262.70      296.98    149.75 o 
   9   3   7       37.99     -166.95    152.68 o 
  -8   4   7       79.45      165.64    122.03 o 
  -7   4   7       81.43       77.19    214.47 o 
  -6   4   7      100.53       45.81     74.23 o 
  -5   4   7     2273.08     2200.29    103.94 o 
  -4   4   7    13568.62    12826.04    508.56 o 
  -3   4   7     4404.99     4300.19     95.13 o 
  -2   4   7     2004.55     2043.99     59.64 o 
  -1   4   7       24.05        8.75     24.31 o 
   0   4   7     8304.80     8481.86    150.34 o 
   1   4   7    16216.48    16651.64    263.14 o 
   2   4   7    13629.95    13192.96    252.01 o 
   3   4   7    28314.63    25841.98    461.41 o 
   4   4   7       16.51       45.01     61.63 o 
   5   4   7     3105.37     3033.93    121.45 o 
   6   4   7      392.17      432.57    114.75 o 
   7   4   7      821.83      816.15    158.74 o 
   8   4   7       30.38       34.24    110.08 o 
  -8   5   7      807.46      766.37    143.58 o 
  -7   5   7       77.87       82.53     91.88 o 
  -6   5   7      159.62      252.56     80.22 o 
  -5   5   7        1.85       -8.98     68.47 o 
  -4   5   7     1078.12     1157.30     81.72 o 
  -3   5   7      552.20      630.11     66.80 o 
  -2   5   7      868.69      777.35    107.86 o 
  -1   5   7     9556.70     9880.90    186.60 o 
   0   5   7    17241.46    17042.46    270.84 o 
   1   5   7     5655.67     5118.64    130.35 o 
   2   5   7     4512.74     4417.37    121.28 o 
   3   5   7      105.93      129.74     58.68 o 
   4   5   7       14.02        4.37     56.91 o 
   5   5   7      420.51      370.17     77.49 o 
   6   5   7     1744.45     1696.96    309.29 o 
   7   5   7     1175.28     1246.63    538.10 o 
   8   5   7      132.65      196.62    117.95 o 
  -8   6   7       22.15       63.06    133.19 o 
  -7   6   7     1260.97     1462.00    119.94 o 
  -6   6   7       19.26       46.13     82.47 o 
  -5   6   7     1427.62     1559.57    139.65 o 
  -4   6   7       91.24       65.52     71.29 o 
  -3   6   7      173.96      104.25     61.82 o 
  -2   6   7      545.46      598.32     72.76 o 
  -1   6   7     6266.79     6376.49    127.30 o 
   0   6   7     6547.55     6680.44    219.61 o 
   1   6   7    11931.68    11738.10    238.50 o 
   2   6   7     5292.74     5068.39    138.23 o 
   3   6   7     1001.00      993.96     79.38 o 
   4   6   7      141.97       99.05     72.65 o 
   5   6   7       19.68       46.32     77.82 o 
   6   6   7      707.86      598.65    125.39 o 
   7   6   7       71.74       94.08    121.26 o 
   8   6   7     1045.11      920.06    550.62 o 
  -8   7   7       23.98      125.53    149.10 o 
  -7   7   7       12.90       38.15    107.31 o 
  -6   7   7      990.30     1102.96    153.73 o 
  -5   7   7      758.09      652.50     97.25 o 
  -4   7   7       56.88       53.98     76.52 o 
  -3   7   7      571.45      504.31     80.38 o 
  -2   7   7      367.87      452.66     54.38 o 
  -1   7   7     1403.64     1490.35     89.44 o 
   0   7   7      137.48       94.57     51.64 o 
   1   7   7        3.06       -8.12     58.53 o 
   2   7   7     5630.79     5374.36    150.83 o 
   3   7   7     4520.12     4225.34    134.81 o 
   4   7   7      743.98      769.33     89.80 o 
   5   7   7      585.56      523.58     89.75 o 
   6   7   7      157.63      179.94     94.55 o 
   7   7   7       29.89       27.38    112.18 o 
   8   7   7       28.26      105.03    103.65 o 
  -7   8   7       38.28     -102.29    111.39 o 
  -6   8   7      401.67      298.54    105.85 o 
  -5   8   7      682.56      840.23    109.68 o 
  -4   8   7     1238.79     1156.57    104.67 o 
  -3   8   7      135.92       -7.20     76.26 o 
  -2   8   7     3229.50     3081.78    120.27 o 
  -1   8   7       81.19       26.82     54.54 o 
   0   8   7       24.13       29.57     65.24 o 
   1   8   7    11091.94    11710.93    347.57 o 
   2   8   7      830.13      920.57    110.52 o 
   3   8   7       11.37       43.37     76.16 o 
   4   8   7     1998.72     1854.43    116.12 o 
   5   8   7     1533.61     1632.01    119.84 o 
   6   8   7       22.45       98.70     72.26 o 
   7   8   7       35.36       43.32    116.22 o 
  -7   9   7      920.53      819.23    142.99 o 
  -6   9   7     2462.38     2842.26    159.16 o 
  -5   9   7       14.77       58.40     98.05 o 
  -4   9   7       36.60       17.38     90.35 o 
  -3   9   7     1776.68     1703.04    112.67 o 
  -2   9   7       45.16       59.40     79.71 o 
  -1   9   7     1598.28     1714.59     85.60 o 
   0   9   7     4172.33     3966.13    215.15 o 
   1   9   7      136.42      163.41     57.12 o 
   2   9   7     7081.59     6316.31    175.96 o 
   3   9   7     7337.48     6676.60    295.27 o 
   4   9   7       99.53      199.98     93.92 o 
   5   9   7     2134.35     1872.79    293.33 o 
   6   9   7      957.39      722.26    411.88 o 
   7   9   7      143.57       32.51    119.16 o 
  -7  10   7      279.24      215.84    189.97 o 
  -6  10   7       36.14      145.68    120.06 o 
  -5  10   7      830.88      812.30    133.54 o 
  -4  10   7     2683.38     2703.18    199.43 o 
  -3  10   7       93.50       91.50     91.85 o 
  -2  10   7     1960.63     2033.80    119.58 o 
  -1  10   7      555.87      656.53     89.96 o 
   0  10   7        0.60       52.84     81.11 o 
   1  10   7     2099.38     2111.24    166.74 o 
   2  10   7     2173.96     2227.48    103.14 o 
   3  10   7       22.48      -67.44     80.81 o 
   4  10   7     1810.01     1701.13    127.30 o 
   5  10   7      787.05      807.16    145.00 o 
   6  10   7       14.59       59.80     96.95 o 
   7  10   7        3.92       10.26    111.97 o 
  -6  11   7     1660.78     1687.11    247.37 o 
  -5  11   7        6.63      -50.32    111.75 o 
  -4  11   7      832.64      773.80    120.31 o 
  -3  11   7    11609.25    10788.10    350.93 o 
  -2  11   7     1680.18     1421.64    146.59 o 
  -1  11   7     4791.34     4640.28    425.86 o 
   0  11   7     1583.04     1776.02    117.45 o 
   1  11   7     1164.72     1358.45    110.84 o 
   2  11   7     1882.50     2282.83    134.85 o 
   3  11   7      132.01      222.69     80.58 o 
   4  11   7      159.57      221.43    103.00 o 
   5  11   7     4402.24     4302.41    326.85 o 
   6  11   7     2570.04     3243.40    440.41 o 
  -5  12   7      552.41      535.33    123.76 o 
  -4  12   7        4.99       24.65    103.81 o 
  -3  12   7      573.07      514.56    109.23 o 
  -2  12   7     8931.89     8819.96    297.74 o 
  -1  12   7     7427.61     8103.20    499.64 o 
   0  12   7       85.59       83.51     91.70 o 
   1  12   7      408.17      442.40    106.22 o 
   2  12   7       15.16     -112.16    112.74 o 
   3  12   7      357.31      653.63    140.13 o 
   4  12   7     2987.94     2929.37    159.46 o 
   5  12   7     1266.55     1276.30    303.78 o 
  -4  13   7      179.68      216.00    113.27 o 
  -3  13   7      193.90       98.47    148.67 o 
  -2  13   7      200.84      299.68    153.63 o 
  -1  13   7      316.53      109.27    112.10 o 
   0  13   7     2047.13     1981.99    883.33 o 
   1  13   7      101.71       -1.78    104.99 o 
   2  13   7     4815.27     4686.74    214.41 o 
   3  13   7     1500.57     1500.56    221.11 o 
   4  13   7     1051.81     1205.30    188.81 o 
  -3  14   7     1167.62      676.10    736.35 o 
  -2  14   7     2813.26     2238.06   1471.43 o 
  -1  14   7      339.38      147.47    131.65 o 
   0  14   7      338.92      170.62    132.36 o 
   1  14   7     4068.68     4194.86    289.92 o 
   2  14   7     2990.68     3040.20    269.22 o 
   3  14   7      193.10      398.04    272.86 o 
  -2  15   7       10.35       29.91    120.38 o 
  -1  15   7       33.90       -4.48    156.22 o 
   0  15   7        0.56        4.48    107.41 o 
   1  15   7      483.04      164.33    193.28 o 
   2  15   7     1031.88     1158.35    512.92 o 
  -7   0   8       31.91      133.70    136.22 o 
  -6   0   8     5679.07     5360.15    260.55 o 
  -5   0   8    14897.26    15115.71    491.74 o 
  -4   0   8     9720.48     9687.73    227.36 o 
  -3   0   8    32134.89    31576.43    653.57 o 
  -2   0   8    16927.50    16552.55    290.32 o 
  -1   0   8     4618.05     4410.24     99.05 o 
   0   0   8     3399.35     3663.57     86.52 o 
   1   0   8    26882.54    26421.34    445.47 o 
   2   0   8    19017.38    19179.51    419.06 o 
   3   0   8     1754.58     1597.47    135.94 o 
   4   0   8     2138.86     2034.78    153.56 o 
   5   0   8      441.31      215.38    119.72 o 
   6   0   8     5693.24     5459.87    273.84 o 
   7   0   8       52.17      138.04    162.23 o 
   8   0   8      467.55      526.14    209.79 o 
   9   0   8       21.60       94.68    204.75 o 
  -9   1   8       10.78       22.10    164.05 o 
  -8   1   8      171.26      160.38    111.79 o 
  -7   1   8      470.98      360.00    102.60 o 
  -6   1   8     1650.85     1514.80    298.56 o 
  -5   1   8     1029.52      936.03     72.81 o 
  -4   1   8      220.17      281.66     43.94 o 
  -3   1   8      302.02      316.55     57.35 o 
  -2   1   8     5896.67     6070.68    114.36 o 
  -1   1   8      251.97      313.07     25.38 o 
   0   1   8     7209.90     7438.11    101.76 o 
   1   1   8     4061.73     4066.80     67.85 o 
   2   1   8      104.68      181.44     35.75 o 
   3   1   8      477.48      510.56     49.87 o 
   4   1   8     1778.99     1735.07     87.66 o 
   5   1   8     3034.73     3057.87    138.74 o 
   6   1   8        7.12       68.56    103.18 o 
   7   1   8      297.03      292.94    117.31 o 
   8   1   8       11.59     -145.07    132.52 o 
   9   1   8       87.40       58.30    147.75 o 
  -9   2   8      345.96      450.62    136.77 o 
  -8   2   8      519.95      561.36    123.79 o 
  -7   2   8     1168.34     1403.65    123.56 o 
  -6   2   8     6114.25     6148.61    367.47 o 
  -5   2   8     1416.83     1482.14     95.82 o 
  -4   2   8      160.06      170.59     43.85 o 
  -3   2   8     3917.32     3753.70     87.66 o 
  -2   2   8    16810.61    16141.04    353.67 o 
  -1   2   8    14245.51    14673.79    202.31 o 
   0   2   8     4621.85     4784.19     75.06 o 
   1   2   8    11712.88    12124.51    170.73 o 
   2   2   8     6656.29     6721.20    127.16 o 
   3   2   8    11827.97    11657.57    231.71 o 
   4   2   8      439.28      369.49     63.42 o 
   5   2   8      899.03      946.85    113.21 o 
   6   2   8      754.54      780.88    121.50 o 
   7   2   8      649.39      769.97    128.36 o 
   8   2   8      356.05      341.51    138.21 o 
   9   2   8      558.56      677.20    166.91 o 
  -8   3   8        5.80      -69.42    129.23 o 
  -7   3   8      700.76      577.08    115.43 o 
  -6   3   8      683.14      847.87    107.89 o 
  -5   3   8      579.54      691.25     72.64 o 
  -4   3   8       71.20       88.83     45.34 o 
  -3   3   8     6420.51     6350.12    154.37 o 
  -2   3   8       84.28      140.32     34.86 o 
  -1   3   8     2124.75     2281.46     54.37 o 
   0   3   8     5188.17     5339.04     92.89 o 
   1   3   8    10288.21    10954.43    144.97 o 
   2   3   8     6584.87     6601.89    147.61 o 
   3   3   8       23.27       -8.97     50.20 o 
   4   3   8      934.86     1068.86     77.49 o 
   5   3   8      981.90     1043.14     91.10 o 
   6   3   8      954.41      904.86    214.54 o 
   7   3   8      178.46      207.80    103.80 o 
   8   3   8      489.05      432.50    153.05 o 
  -8   4   8      185.44      146.97    175.66 o 
  -7   4   8      311.35      337.02    117.59 o 
  -6   4   8      953.37      877.82     89.86 o 
  -5   4   8      741.95      749.27     77.79 o 
  -4   4   8       32.71       34.01     61.68 o 
  -3   4   8     1325.45     1287.86     96.53 o 
  -2   4   8     2512.64     2474.83     68.66 o 
  -1   4   8     3001.23     2779.38     64.18 o 
   0   4   8     8322.10     8732.91    136.52 o 
   1   4   8     1326.06     1430.42     61.99 o 
   2   4   8     4520.46     4359.72    117.05 o 
   3   4   8     3467.55     3322.96    108.98 o 
   4   4   8     5841.16     5398.84    146.78 o 
   5   4   8     5834.27     5597.41    191.08 o 
   6   4   8     4754.70     4898.37    186.43 o 
   7   4   8      948.55      857.12    245.31 o 
   8   4   8      653.40      713.56    518.45 o 
  -8   5   8       67.78       29.64    130.96 o 
  -7   5   8       19.65      -65.06    115.09 o 
  -6   5   8        0.95      -41.45     88.13 o 
  -5   5   8     2467.24     2491.05    150.17 o 
  -4   5   8      410.38      376.59     71.89 o 
  -3   5   8     6725.76     6496.28    157.43 o 
  -2   5   8       39.98       29.33     54.68 o 
  -1   5   8     8351.02     8446.28    154.69 o 
   0   5   8       39.43       -1.35     41.52 o 
   1   5   8      487.87      485.35     57.43 o 
   2   5   8     5719.25     5224.62    137.68 o 
   3   5   8      333.93      323.02     65.22 o 
   4   5   8      266.36      344.97     75.18 o 
   5   5   8     2271.62     2105.69    114.33 o 
   6   5   8      911.16      910.27    131.94 o 
   7   5   8        0.29      -37.76    108.20 o 
   8   5   8      174.27      204.56    122.61 o 
  -8   6   8      151.52       -9.82    144.83 o 
  -7   6   8       87.60      112.16    100.69 o 
  -6   6   8      407.71      393.74     98.05 o 
  -5   6   8     1528.32     1633.56    156.85 o 
  -4   6   8     3619.19     3165.36    127.35 o 
  -3   6   8      338.08      450.89     73.53 o 
  -2   6   8      427.69      414.55     69.44 o 
  -1   6   8    11264.87    11005.26    246.92 o 
   0   6   8     6172.95     6048.43    131.47 o 
   1   6   8     5235.91     4882.57    136.01 o 
   2   6   8     1575.97     1455.52     85.56 o 
   3   6   8     2844.00     2742.61    114.35 o 
   4   6   8     6907.75     6524.28    175.02 o 
   5   6   8     6436.83     6500.02    318.78 o 
   6   6   8     5658.44     5729.21    182.55 o 
   7   6   8     1275.92     1155.37    583.83 o 
   8   6   8      518.74      357.42    295.10 o 
  -8   7   8      154.34      233.06    147.80 o 
  -7   7   8       68.88       93.63    107.09 o 
  -6   7   8      308.47      429.63    101.43 o 
  -5   7   8      641.60      650.04    129.32 o 
  -4   7   8     1312.36     1350.42    104.60 o 
  -3   7   8     2979.17     2918.46    128.13 o 
  -2   7   8    18430.02    16584.39    323.12 o 
  -1   7   8     4126.95     4070.89    126.40 o 
   0   7   8     6375.15     6621.83    142.46 o 
   1   7   8     1930.36     1952.64     95.19 o 
   2   7   8     5886.88     5631.19    297.44 o 
   3   7   8      496.71      401.30     80.80 o 
   4   7   8      464.25      343.25     86.09 o 
   5   7   8     2612.46     2509.95    149.64 o 
   6   7   8      389.04      241.22     91.57 o 
   7   7   8      952.32      367.10    490.55 o 
   8   7   8       48.71       22.27     94.90 o 
  -7   8   8     2104.50     2269.05    345.84 o 
  -6   8   8      590.57      691.82    115.78 o 
  -5   8   8       10.25     -143.58     95.72 o 
  -4   8   8      732.59      872.36    110.05 o 
  -3   8   8      135.43      -43.30     82.63 o 
  -2   8   8      261.44      219.44     76.42 o 
  -1   8   8    13996.66    13802.57    332.83 o 
   0   8   8     4159.85     4197.64    141.99 o 
   1   8   8     5411.74     5368.82    220.37 o 
   2   8   8     5327.82     4985.58    248.92 o 
   3   8   8     1203.75     1260.61    165.34 o 
   4   8   8     2215.09     2307.75    125.24 o 
   5   8   8      250.10      142.76     79.79 o 
   6   8   8       17.79      106.58    100.59 o 
   7   8   8      435.05      158.80    128.95 o 
  -7   9   8      245.48      112.81    132.96 o 
  -6   9   8     1359.17     1479.66    312.37 o 
  -5   9   8     3593.80     3654.09    175.32 o 
  -4   9   8      629.79      657.15    107.03 o 
  -3   9   8      510.22      503.81     93.38 o 
  -2   9   8      221.26      239.73     86.47 o 
  -1   9   8     4303.98     4204.29    149.09 o 
   0   9   8     2475.40     2434.39    115.40 o 
   1   9   8     4906.57     4928.53    158.99 o 
   2   9   8     4384.62     4104.86    170.15 o 
   3   9   8     2026.67     1899.48    159.21 o 
   4   9   8     1547.28     1649.77    123.92 o 
   5   9   8      268.09      233.34     98.47 o 
   6   9   8       89.24       99.60    139.44 o 
   7   9   8       37.65       14.73    111.63 o 
  -6  10   8      201.49      290.42    126.19 o 
  -5  10   8     1311.61     1157.88    132.65 o 
  -4  10   8     9333.99     9523.60    349.70 o 
  -3  10   8     3173.38     3100.11    181.61 o 
  -2  10   8       38.67       62.19     88.61 o 
  -1  10   8     7235.40     6964.74    616.63 o 
   0  10   8      209.70      106.45     83.46 o 
   1  10   8       19.46       33.04     87.54 o 
   2  10   8     5236.15     5245.10    223.22 o 
   3  10   8     3799.72     3626.36    190.50 o 
   4  10   8     1118.61     1002.49    119.88 o 
   5  10   8     1085.73     1020.44    248.87 o 
   6  10   8       85.64       -5.31    127.82 o 
  -6  11   8      228.71      114.75    230.51 o 
  -5  11   8      152.49       64.80    119.55 o 
  -4  11   8       23.62       32.85    105.35 o 
  -3  11   8      554.09      635.26    109.12 o 
  -2  11   8     1838.88     1787.56    185.77 o 
  -1  11   8      633.75      674.86    274.96 o 
   0  11   8      280.43      270.14     93.99 o 
   1  11   8      474.11      515.51     97.98 o 
   2  11   8       78.47       24.80     92.79 o 
   3  11   8     1668.14     1418.90    124.51 o 
   4  11   8     1214.08     1464.89    195.45 o 
   5  11   8       42.41      -89.86    138.22 o 
   6  11   8       51.32     -126.77    111.36 o 
  -5  12   8     1232.65     1173.43    144.11 o 
  -4  12   8     4485.57     4503.85    234.67 o 
  -3  12   8      982.57      850.00    160.85 o 
  -2  12   8       16.29       52.99    171.60 o 
  -1  12   8     2296.25     2056.19   1054.87 o 
   0  12   8     4424.01     4908.41    336.77 o 
   1  12   8      230.72      149.35    101.98 o 
   2  12   8      179.35      119.70    108.37 o 
   3  12   8     1409.50     1648.31    166.44 o 
   4  12   8      551.72      597.83    147.02 o 
   5  12   8        5.08     -158.14    116.97 o 
  -4  13   8       18.73       50.64    114.56 o 
  -3  13   8     2160.62     1714.86    829.77 o 
  -2  13   8      389.98      220.36    125.08 o 
  -1  13   8       14.89      -56.95    110.58 o 
   0  13   8      479.67      394.35    237.27 o 
   1  13   8      123.24       54.24    104.16 o 
   2  13   8        9.12       45.97    131.05 o 
   3  13   8     1267.43     1333.28    256.43 o 
   4  13   8      451.89      561.06    151.45 o 
  -3  14   8       69.13      -30.26    132.24 o 
  -2  14   8      498.40      259.31    300.55 o 
  -1  14   8     2016.81     1405.14   1203.47 o 
   0  14   8      266.57       88.91    131.05 o 
   1  14   8     1031.81      560.41    194.26 o 
   2  14   8      513.93      599.60    153.91 o 
   3  14   8      104.95      206.37    150.50 o 
  -1  15   8       92.87       29.52    127.07 o 
   1  15   8     1686.09      452.30    186.99 o 
  -8   1   9       45.05       19.58    140.42 o 
  -7   1   9      613.34      661.54    113.74 o 
  -6   1   9      697.54      835.04     82.37 o 
  -5   1   9       43.01      -24.05     58.96 o 
  -4   1   9     3685.40     3643.42     90.90 o 
  -3   1   9     5509.26     5319.92    109.57 o 
  -2   1   9     5195.94     5176.98     89.78 o 
  -1   1   9     5665.53     6071.23     95.11 o 
   0   1   9    16786.57    16933.95    209.66 o 
   1   1   9      201.08      169.39     27.01 o 
   2   1   9      597.01      594.79     46.01 o 
   3   1   9     5747.02     5761.19    123.58 o 
   4   1   9      434.42      433.20     63.23 o 
   5   1   9     2417.77     2300.12    131.24 o 
   6   1   9      178.40       38.42    107.04 o 
   7   1   9      182.30      262.77    127.02 o 
   8   1   9      122.12       64.01    139.85 o 
  -8   2   9      191.47       77.54    123.48 o 
  -7   2   9      664.67      777.81    115.80 o 
  -6   2   9       16.99       62.67     90.18 o 
  -5   2   9       25.85       83.94     79.02 o 
  -4   2   9      872.99      968.66     58.05 o 
  -3   2   9       14.52       40.06     41.88 o 
  -2   2   9     4022.63     4103.81    116.98 o 
  -1   2   9    21276.06    21116.08    283.82 o 
   0   2   9     6850.53     6661.24     97.31 o 
   1   2   9        7.25       26.00     31.83 o 
   2   2   9     6631.42     6786.03    130.92 o 
   3   2   9     2535.92     2465.11    112.96 o 
   4   2   9       21.41       83.07     61.33 o 
   5   2   9     5407.25     5149.55    184.00 o 
   6   2   9     2905.20     3183.02    409.01 o 
   7   2   9      171.80      219.93    129.92 o 
   8   2   9       70.92     -139.36    137.75 o 
  -8   3   9      177.65      348.76    124.66 o 
  -7   3   9     1123.56     1398.05    130.87 o 
  -6   3   9       99.34      139.82     96.31 o 
  -5   3   9        0.83       36.91     64.45 o 
  -4   3   9     3724.76     3443.89    110.69 o 
  -3   3   9    17549.33    16810.02    266.37 o 
  -2   3   9     9964.21    10100.79    258.95 o 
  -1   3   9     3842.42     3724.84     73.80 o 
   0   3   9     4541.37     4378.99    111.29 o 
   1   3   9      543.31      511.19     32.58 o 
   2   3   9     1211.66     1207.19     68.37 o 
   3   3   9     7075.12     6620.23    192.42 o 
   4   3   9     1736.82     1640.54     89.38 o 
   5   3   9      585.97      663.89    116.66 o 
   6   3   9      973.64     1039.67    131.39 o 
   7   3   9      524.96      662.43    148.09 o 
   8   3   9     2497.59     2914.00    216.29 o 
  -8   4   9        2.98       80.69    121.29 o 
  -7   4   9       29.50       57.94    203.56 o 
  -6   4   9     1092.96     1136.08    116.30 o 
  -5   4   9     1019.69      912.47     85.25 o 
  -4   4   9    10233.08    10048.38    217.39 o 
  -3   4   9      718.06      839.14     71.96 o 
  -2   4   9     1911.62     1962.16    119.30 o 
  -1   4   9     6190.29     6293.76    109.33 o 
   0   4   9      358.28      336.70     37.30 o 
   1   4   9       45.69       23.00     42.81 o 
   2   4   9    28466.27    27901.13    495.75 o 
   3   4   9     4614.23     4497.75    130.55 o 
   4   4   9      769.21      800.56     83.49 o 
   5   4   9        9.67      -36.33     78.56 o 
   6   4   9      278.81      326.52    121.54 o 
   7   4   9      312.60      301.82    120.67 o 
   8   4   9      109.37      138.28    174.49 o 
  -8   5   9       89.00      -88.80    135.64 o 
  -7   5   9     1004.10     1074.78    140.19 o 
  -6   5   9     2256.12     2372.39    123.88 o 
  -5   5   9     9458.19     9177.45    216.39 o 
  -4   5   9     9450.50     8985.24    206.98 o 
  -3   5   9     3361.67     3152.71    115.97 o 
  -2   5   9      774.49      854.18     97.85 o 
  -1   5   9     4414.08     4330.46    103.70 o 
   0   5   9    13852.69    13787.70    231.25 o 
   1   5   9     9694.84     8764.25    178.71 o 
   2   5   9      745.12      711.84     70.48 o 
   3   5   9      881.54      749.56    130.06 o 
   4   5   9     3758.28     3477.46    130.29 o 
   5   5   9     1714.60     1727.10    113.51 o 
   6   5   9      331.71      385.39    120.63 o 
   7   5   9       74.29       30.32    104.68 o 
   8   5   9      255.75      202.19    159.72 o 
  -8   6   9      234.60      162.48    147.67 o 
  -7   6   9      386.13      463.97    138.58 o 
  -6   6   9      408.98      422.99     95.95 o 
  -5   6   9      101.97       56.34     84.69 o 
  -4   6   9        2.65        2.81     77.05 o 
  -3   6   9     6564.50     6144.08    236.84 o 
  -2   6   9     2203.92     2179.76    105.19 o 
  -1   6   9     2972.50     2849.28    126.93 o 
   0   6   9      273.95      628.10    101.90 o 
   1   6   9     8841.75     8260.78    256.69 o 
   2   6   9     1026.42     1032.58     88.54 o 
   3   6   9      604.58      639.99     80.88 o 
   4   6   9     5609.28     5262.46    156.28 o 
   5   6   9       29.39       35.81     87.29 o 
   6   6   9      403.01      399.13    118.24 o 
   7   6   9      643.09      316.51    401.74 o 
   8   6   9      880.33      545.93    447.40 o 
  -7   7   9      167.36      323.54    139.21 o 
  -6   7   9      638.19      625.49    106.18 o 
  -5   7   9     4328.67     4030.29    230.05 o 
  -4   7   9     2117.23     1847.99    243.20 o 
  -3   7   9     1250.73     1385.37    101.38 o 
  -2   7   9    11568.00    10681.78    236.32 o 
  -1   7   9    13590.79    13110.72    432.56 o 
   0   7   9      619.84      723.12     65.65 o 
   1   7   9      431.22      543.92     76.74 o 
   2   7   9        4.93     -102.81     68.54 o 
   3   7   9      930.65      983.30     94.38 o 
   4   7   9        1.41      -36.26     76.16 o 
   5   7   9       12.35      -68.08     93.33 o 
   6   7   9     1920.11     1708.70    250.15 o 
   7   7   9     1844.09     1301.35   1187.10 o 
  -7   8   9       46.88       71.17    123.65 o 
  -6   8   9      325.28      408.47    115.61 o 
  -5   8   9       25.16       15.02    101.32 o 
  -4   8   9      455.18      374.61     92.74 o 
  -3   8   9     6311.06     5905.42    173.73 o 
  -2   8   9      172.95      180.09     78.03 o 
  -1   8   9     1307.14     1108.88     99.07 o 
   0   8   9    11746.06    12442.35    228.95 o 
   1   8   9    13642.09    13551.91    285.38 o 
   2   8   9     2826.01     2543.13    121.13 o 
   3   8   9      648.54      665.67     91.29 o 
   4   8   9     6328.24     6095.71    186.33 o 
   5   8   9     1564.30     1783.09    298.08 o 
   6   8   9      441.49      460.02    228.37 o 
   7   8   9     1069.85      499.95    438.45 o 
  -7   9   9        2.82      -95.11    162.06 o 
  -6   9   9        1.43      -70.67    121.81 o 
  -5   9   9     1033.36     1132.87    129.60 o 
  -4   9   9     1248.57     1155.07    119.01 o 
  -3   9   9      895.72      901.26    104.32 o 
  -2   9   9     4484.96     4218.53    157.10 o 
  -1   9   9      835.39      899.66    101.46 o 
   0   9   9     1953.78     2113.58    130.13 o 
   1   9   9     3944.37     3558.41    139.91 o 
   2   9   9     3176.09     3051.13    180.95 o 
   3   9   9     1132.31     1162.88    161.65 o 
   4   9   9      270.15      267.35    101.39 o 
   5   9   9       83.78        5.38    108.05 o 
   6   9   9     1269.71     1218.68    593.90 o 
   7   9   9      604.97      252.60    355.66 o 
  -6  10   9       18.56     -132.26    126.64 o 
  -5  10   9      179.79       84.30    117.21 o 
  -4  10   9       17.56       91.43    100.47 o 
  -3  10   9      609.77      695.02    111.86 o 
  -2  10   9     1704.08     1656.14    115.96 o 
  -1  10   9      881.24      863.54    105.68 o 
   0  10   9     1720.66     1755.35    111.89 o 
   1  10   9     2407.25     2343.02    124.42 o 
   2  10   9      670.89      869.95    122.03 o 
   3  10   9     1288.11     1144.92    139.58 o 
   4  10   9     1332.54     1244.05    119.40 o 
   5  10   9     1458.74     1273.07    403.56 o 
   6  10   9      598.31      373.63    192.58 o 
  -6  11   9      431.32      461.95    142.44 o 
  -5  11   9     1210.59     1539.76    152.59 o 
  -4  11   9      121.27      -27.63    115.86 o 
  -3  11   9       85.61       48.95    107.71 o 
  -2  11   9     1822.76     1602.86    253.55 o 
  -1  11   9      830.37      527.05    334.05 o 
   0  11   9      144.94      116.93    121.84 o 
   1  11   9     2250.68     2580.90    180.95 o 
   2  11   9      677.62      623.56    108.53 o 
   3  11   9      604.89      667.28    123.42 o 
   4  11   9      437.36      589.41    141.29 o 
   5  11   9      270.44      133.54    128.30 o 
   6  11   9       56.35      -58.17     80.58 o 
  -5  12   9        7.60      -18.96    131.16 o 
  -4  12   9      511.58      650.70    132.35 o 
  -3  12   9       25.96       -1.89     99.22 o 
  -2  12   9      167.81      167.96    138.02 o 
  -1  12   9      104.23      137.01    131.25 o 
   0  12   9        9.37       52.33    130.87 o 
   1  12   9       58.24       20.73    102.19 o 
   2  12   9      528.92      517.22    113.82 o 
   3  12   9      884.73      881.68    172.86 o 
   4  12   9       53.55      -30.12    141.50 o 
   5  12   9       22.33      -35.18    120.36 o 
  -4  13   9        0.89       53.27    104.76 o 
  -3  13   9      788.14      662.77    649.91 o 
  -2  13   9     2945.47     3298.66    301.39 o 
  -1  13   9      262.39      202.54    131.54 o 
   0  13   9      222.49      207.46    127.33 o 
   1  13   9       42.54       40.18    137.76 o 
   2  13   9      495.69      596.40    345.59 o 
   3  13   9       17.07      -18.55    140.70 o 
   4  13   9       35.55      123.46    148.35 o 
  -3  14   9      228.43       74.34    176.29 o 
  -2  14   9      326.42       57.37     97.41 o 
  -1  14   9     1220.52      644.29    603.48 o 
   0  14   9      122.38       -3.12     81.35 o 
   1  14   9      786.95      232.02    165.73 o 
   2  14   9        2.69      -12.68    131.47 o 
   3  14   9       25.66      -17.92    155.39 o 
  -8   0  10        8.29      -13.15    176.92 o 
  -7   0  10      178.66      234.40    167.69 o 
  -6   0  10      159.84       77.76    125.31 o 
  -5   0  10      266.24      311.75     86.84 o 
  -4   0  10      247.57      121.10     71.61 o 
  -3   0  10     5860.33     5827.98    181.44 o 
  -2   0  10       18.35      -41.38     42.07 o 
  -1   0  10    31729.66    31248.04    527.96 o 
   0   0  10      693.26      792.71     50.10 o 
   1   0  10     3632.75     3781.51    101.49 o 
   2   0  10      517.91      456.98     51.39 o 
   3   0  10     8918.39     8841.34    237.68 o 
   4   0  10     7746.32     8082.41    494.53 o 
   5   0  10      813.76      719.00    125.87 o 
   6   0  10       52.60       37.90    152.86 o 
   7   0  10     1023.05      776.90    206.29 o 
   8   0  10      790.74      863.34    228.67 o 
  -8   1  10      114.01       47.41    175.52 o 
  -7   1  10       23.72      125.88    108.03 o 
  -6   1  10      616.39      584.28     99.49 o 
  -5   1  10     2243.44     2058.92    103.69 o 
  -4   1  10     2480.23     2221.82     95.98 o 
  -3   1  10     2886.43     2870.95     81.12 o 
  -2   1  10     2655.45     2658.59     60.63 o 
  -1   1  10      104.45       66.06     28.51 o 
   0   1  10     6684.94     7043.15    103.36 o 
   1   1  10    11244.50    11348.90    151.88 o 
   2   1  10      301.25      283.95     38.05 o 
   3   1  10      186.45      199.31     51.29 o 
   4   1  10     5649.39     5524.53    150.82 o 
   5   1  10     1203.04     1281.44    120.83 o 
   6   1  10       78.70      157.41    192.23 o 
   7   1  10      425.66      408.75    135.73 o 
   8   1  10        6.48      -80.51    136.32 o 
  -8   2  10       22.13       65.83    121.73 o 
  -7   2  10       99.57       57.93    112.20 o 
  -6   2  10      488.24      515.09    102.88 o 
  -5   2  10     2067.12     1744.33    238.04 o 
  -4   2  10     5197.39     5004.43    114.94 o 
  -3   2  10     1245.57     1146.77     64.07 o 
  -2   2  10     2733.93     2807.06     86.07 o 
  -1   2  10     1717.37     1606.23     47.83 o 
   0   2  10     2611.49     2835.54     59.82 o 
   1   2  10     1291.98     1522.54     69.86 o 
   2   2  10    14004.27    13514.72    196.64 o 
   3   2  10     2294.04     2135.80     94.45 o 
   4   2  10     1639.31     1787.16     97.14 o 
   5   2  10       32.06       76.43     81.31 o 
   6   2  10      321.10      298.28    118.90 o 
   7   2  10     2299.26     2171.17    175.49 o 
   8   2  10       97.03        0.38    146.72 o 
  -8   3  10      158.93        9.90    164.26 o 
  -7   3  10      473.22      465.14    119.35 o 
  -6   3  10        0.15       52.06     93.34 o 
  -5   3  10      150.68      270.84     95.63 o 
  -4   3  10     1656.99     1548.60     89.44 o 
  -3   3  10     5726.60     5742.47    122.36 o 
  -2   3  10     1082.78     1203.93     61.76 o 
  -1   3  10      411.27      418.43     44.81 o 
   0   3  10     2193.90     2131.03     56.54 o 
   1   3  10     2966.57     2970.80     78.85 o 
   2   3  10      471.35      526.01     57.51 o 
   3   3  10     4256.75     4018.86    123.56 o 
   4   3  10        9.91      -63.41     69.68 o 
   5   3  10      864.99      852.16     95.64 o 
   6   3  10      216.73      208.88    129.08 o 
   7   3  10      195.33      183.26    144.55 o 
   8   3  10     1351.55     1325.10    188.81 o 
  -8   4  10       14.27       51.57    127.04 o 
  -7   4  10       34.87       75.03    109.03 o 
  -6   4  10      118.29      308.29    107.08 o 
  -5   4  10     3977.93     3796.79    163.18 o 
  -4   4  10     3917.62     3787.52    129.79 o 
  -3   4  10     2825.00     2573.57    103.38 o 
  -2   4  10    10502.89    10017.20    210.67 o 
  -1   4  10    19607.18    19388.43    309.90 o 
   0   4  10     7331.07     7107.52    121.81 o 
   1   4  10    13714.39    13302.39    194.72 o 
   2   4  10    18464.16    18158.34    342.00 o 
   3   4  10     6331.52     6306.75    160.94 o 
   4   4  10      574.96      597.60     83.70 o 
   5   4  10     1042.82     1173.03    104.46 o 
   6   4  10     1515.00     1412.05    452.02 o 
   7   4  10       13.26      -38.60    127.55 o 
   8   4  10       25.03        7.84    158.51 o 
  -8   5  10        2.58      102.41    139.93 o 
  -7   5  10       31.91       15.64    125.88 o 
  -6   5  10      298.48      261.24    115.77 o 
  -5   5  10      260.64      469.94     89.68 o 
  -4   5  10     1616.58     1419.10     91.24 o 
  -3   5  10     1382.42     1249.29     91.16 o 
  -2   5  10     1136.63     1218.66     85.57 o 
  -1   5  10      549.21      614.28     45.54 o 
   0   5  10     2444.77     2372.92     83.19 o 
   1   5  10     4887.17     4826.21    117.20 o 
   2   5  10        6.88      -62.94     61.75 o 
   3   5  10     4134.45     3813.06    132.00 o 
   4   5  10        0.72      -22.33     77.05 o 
   5   5  10     1142.25     1178.88    111.80 o 
   6   5  10      870.49      619.21    280.54 o 
   7   5  10        1.53      -96.10    100.28 o 
   8   5  10      143.91      105.34    128.88 o 
  -8   6  10        8.27      188.99    147.51 o 
  -7   6  10      242.91      204.15    233.14 o 
  -6   6  10      486.56      665.21    128.95 o 
  -5   6  10      615.43      672.90     99.51 o 
  -4   6  10       89.10       77.18     83.05 o 
  -3   6  10     9860.59     9141.20    213.72 o 
  -2   6  10    24252.89    22445.29    417.96 o 
  -1   6  10    17671.87    17324.25    337.45 o 
   0   6  10    17683.48    17577.75    289.98 o 
   1   6  10    10541.95     9990.07    218.06 o 
   2   6  10     3595.76     3316.55    123.54 o 
   3   6  10     2745.07     2356.65    107.72 o 
   4   6  10     7079.58     6642.23    185.53 o 
   5   6  10     3037.06     3047.18    166.43 o 
   6   6  10      582.10      498.58    191.32 o 
   7   6  10      332.69      268.10    258.46 o 
  -7   7  10        4.06      145.51    138.95 o 
  -6   7  10       27.08      105.75    107.56 o 
  -5   7  10      906.67      935.00    111.09 o 
  -4   7  10        5.14      -71.65     88.32 o 
  -3   7  10     2705.33     2286.58    120.33 o 
  -2   7  10     9541.44     8430.22    288.49 o 
  -1   7  10     1961.52     2150.87    109.76 o 
   0   7  10     3232.13     3210.69    147.04 o 
   1   7  10      290.92      330.50    104.06 o 
   2   7  10      408.96      417.65    115.10 o 
   3   7  10     1176.31     1313.62    102.73 o 
   4   7  10     1203.86     1284.68    110.22 o 
   5   7  10      279.18      381.09    102.79 o 
   6   7  10      876.26      700.34    150.43 o 
   7   7  10     1142.69     1202.81    671.03 o 
  -7   8  10      182.06      267.51    151.49 o 
  -6   8  10       71.36     -119.62    111.16 o 
  -5   8  10      550.18      559.11    117.34 o 
  -4   8  10     2562.10     2495.85    136.63 o 
  -3   8  10     4641.62     4366.74    162.53 o 
  -2   8  10      408.41      275.51     84.03 o 
  -1   8  10       92.66        9.67     81.33 o 
   0   8  10     1277.28     1422.46     83.62 o 
   1   8  10    11227.69    11327.20    296.80 o 
   2   8  10     2913.40     2811.17    121.72 o 
   3   8  10     3981.06     3829.76    146.84 o 
   4   8  10     1912.42     1877.44    126.94 o 
   5   8  10      892.20      752.27    111.16 o 
   6   8  10     1295.63     1195.70    143.25 o 
   7   8  10        0.22      105.78    189.02 o 
  -6   9  10     1799.69     1793.37    151.96 o 
  -5   9  10     1409.28     1574.04    139.68 o 
  -4   9  10       43.55      -22.68    102.20 o 
  -3   9  10      304.10      351.01    102.71 o 
  -2   9  10        1.34      -92.15     71.94 o 
  -1   9  10      567.48      524.55     91.55 o 
   0   9  10     1530.09     1667.31    146.31 o 
   1   9  10     2032.12     2045.18    113.25 o 
   2   9  10       19.13      -20.91     86.68 o 
   3   9  10     1993.66     1947.73    147.11 o 
   4   9  10     1564.61     1642.44    153.62 o 
   5   9  10     1564.60     1428.65    138.12 o 
   6   9  10      719.30      621.97    278.98 o 
  -6  10  10      604.18      640.66    141.46 o 
  -5  10  10      388.96      442.17    124.38 o 
  -4  10  10      678.82      851.56    123.98 o 
  -3  10  10      389.49      368.19    103.38 o 
  -2  10  10      257.45      263.10    101.39 o 
  -1  10  10        3.52     -113.80     93.65 o 
   0  10  10     3177.93     3194.17    189.15 o 
   1  10  10      498.61      477.99     93.80 o 
   2  10  10     4633.23     4382.55    166.36 o 
   3  10  10      122.17       32.19     95.53 o 
   4  10  10       32.32      -88.05    107.43 o 
   5  10  10      690.06      606.76    162.89 o 
   6  10  10      249.98       42.63    145.35 o 
  -5  11  10       89.86      227.29    129.74 o 
  -4  11  10       28.06      201.15    112.38 o 
  -3  11  10      289.53      262.62    111.27 o 
  -2  11  10      268.77      324.01    111.17 o 
  -1  11  10       53.02       -3.70    116.62 o 
   0  11  10      189.98      134.90    111.09 o 
   1  11  10       43.25      -25.18     94.01 o 
   2  11  10      863.70      891.56    150.08 o 
   3  11  10      585.31      635.51    227.65 o 
   4  11  10      403.27      234.83    174.35 o 
   5  11  10      188.44       56.75    146.27 o 
  -5  12  10      368.81      317.83    141.47 o 
  -4  12  10        4.20      -81.50    122.53 o 
  -3  12  10     2962.24     2204.72    712.01 o 
  -2  12  10       63.93     -115.48    136.47 o 
  -1  12  10      100.55       43.36    136.74 o 
   0  12  10      920.51      815.54    204.05 o 
   1  12  10        1.75     -114.26    185.45 o 
   2  12  10     1110.95     1412.63    153.17 o 
   3  12  10       50.57      -35.46    113.37 o 
   4  12  10       26.39      -33.67    145.63 o 
  -3  13  10      773.75      545.39    154.68 o 
  -2  13  10     1183.12      914.73    441.11 o 
  -1  13  10      402.36      238.26    178.25 o 
   0  13  10       96.68      183.34    133.14 o 
   1  13  10     1224.05      858.32    419.85 o 
   2  13  10      421.55      395.16    126.45 o 
   3  13  10       94.08      150.73    140.94 o 
  -2  14  10      101.15       39.26    125.31 o 
  -1  14  10        0.39      151.82    260.13 o 
   0  14  10     2290.43     1406.00   1155.85 o 
   1  14  10      962.32      712.31    456.00 o 
   2  14  10       71.00      -16.64    180.97 o 
  -8   1  11       57.01      147.69    173.14 o 
  -7   1  11       41.08     -104.90    106.48 o 
  -6   1  11      514.61      583.45    105.27 o 
  -5   1  11       48.78      144.99     69.46 o 
  -4   1  11      138.74       96.11     62.78 o 
  -3   1  11     7196.87     6738.45    120.79 o 
  -2   1  11    16540.81    15801.65    204.60 o 
  -1   1  11     3251.77     3122.60     96.74 o 
   0   1  11     2454.11     2490.61     60.29 o 
   1   1  11    13258.37    13124.04    174.51 o 
   2   1  11     1522.44     1511.76     52.79 o 
   3   1  11     1375.79     1223.48     68.68 o 
   4   1  11     9412.87     9132.18    209.75 o 
   5   1  11     1606.53     1870.65    138.32 o 
   6   1  11      759.05      472.71    121.55 o 
   7   1  11      205.10      157.95    135.67 o 
   8   1  11        5.77      -72.06    148.05 o 
  -8   2  11       12.58      -16.64    181.67 o 
  -7   2  11       94.94       32.37     99.58 o 
  -6   2  11       54.11      -69.65    101.39 o 
  -5   2  11      797.85      861.60    102.85 o 
  -4   2  11       96.54       67.46     62.06 o 
  -3   2  11      159.41      177.61     51.23 o 
  -2   2  11     5827.27     6029.52    193.71 o 
  -1   2  11     8528.48     8300.01    128.64 o 
   0   2  11     9398.17     9117.58    130.42 o 
   1   2  11     5137.01     5070.56     88.59 o 
   2   2  11     1168.01     1164.16     52.02 o 
   3   2  11       31.44       25.63     51.31 o 
   4   2  11     2159.81     1959.37    105.23 o 
   5   2  11     5475.70     5245.57    166.00 o 
   6   2  11     6016.49     6128.06    283.91 o 
   7   2  11      197.14      382.90    146.58 o 
   8   2  11       68.61      -74.29    228.81 o 
  -8   3  11      734.46      640.78    146.41 o 
  -7   3  11      465.93      621.61    130.29 o 
  -6   3  11      186.52       19.60    103.29 o 
  -5   3  11     1264.38     1129.09    171.32 o 
  -4   3  11      269.12      285.98     70.89 o 
  -3   3  11      255.16      228.03     52.77 o 
  -2   3  11      502.93      506.56     53.05 o 
  -1   3  11      367.03      404.05     39.09 o 
   0   3  11    13838.99    13815.52    182.75 o 
   1   3  11    23088.57    22998.60    285.81 o 
   2   3  11     6908.52     7045.75    143.46 o 
   3   3  11       19.30      -15.19     62.74 o 
   4   3  11      425.77      335.70     83.35 o 
   5   3  11       64.47      107.44     84.13 o 
   6   3  11      130.49      250.93    179.79 o 
   7   3  11     2025.20     2226.57    189.58 o 
   8   3  11      816.04      906.34    190.90 o 
  -8   4  11       49.32      -75.80    139.71 o 
  -7   4  11      824.42      791.15    135.31 o 
  -6   4  11      948.54     1171.66    129.25 o 
  -5   4  11     1273.99     1303.38    119.79 o 
  -4   4  11     1038.34     1030.52     89.76 o 
  -3   4  11      317.10      275.49     94.40 o 
  -2   4  11     4800.31     4732.58    216.81 o 
  -1   4  11      302.36      318.56     39.00 o 
   0   4  11     4050.78     3866.39    128.75 o 
   1   4  11      808.60      868.38     43.79 o 
   2   4  11    18520.90    17989.33    406.05 o 
   3   4  11     8506.53     7919.47    189.18 o 
   4   4  11     1547.70     1636.25     99.58 o 
   5   4  11      954.64      876.90    129.81 o 
   6   4  11      489.16      243.29     81.53 o 
   7   4  11      286.48      265.23    252.02 o 
   8   4  11     1590.31     2031.49    218.03 o 
  -8   5  11       57.32      149.59    144.53 o 
  -7   5  11      238.41      259.18    128.43 o 
  -6   5  11     1131.20     1171.32    184.05 o 
  -5   5  11     2434.01     2100.31    180.86 o 
  -4   5  11     1901.21     1923.23    111.23 o 
  -3   5  11     1043.39      953.97     88.92 o 
  -2   5  11     4202.09     3994.83    168.67 o 
  -1   5  11     2782.94     2796.98    120.76 o 
   0   5  11      345.82      474.07     54.42 o 
   1   5  11      200.55      188.27     56.04 o 
   2   5  11        0.70      -23.28     55.09 o 
   3   5  11     2603.11     2450.16    128.24 o 
   4   5  11     8993.88     8935.61    302.71 o 
   5   5  11     5136.33     5301.25    176.69 o 
   6   5  11      712.85      607.89    114.22 o 
   7   5  11       87.55       12.53     81.19 o 
   8   5  11        0.15     -103.92    200.55 o 
  -7   6  11      213.74      148.79    138.83 o 
  -6   6  11       12.12       56.93    117.17 o 
  -5   6  11       78.87       35.08     90.23 o 
  -4   6  11     2934.42     3007.94    133.74 o 
  -3   6  11     9654.20     9727.84    340.32 o 
  -2   6  11      114.65       45.29     75.00 o 
  -1   6  11     1785.93     1995.09    110.56 o 
   0   6  11      608.91      621.90    115.49 o 
   1   6  11       68.55      -39.99     57.67 o 
   2   6  11       80.21       72.82     69.37 o 
   3   6  11     7532.27     7114.45    201.50 o 
   4   6  11     2778.69     2729.01    131.67 o 
   5   6  11     1548.26     1481.58    183.66 o 
   6   6  11      139.73      132.24    110.76 o 
   7   6  11       20.24      -29.44    116.19 o 
  -7   7  11      415.05      391.28    164.89 o 
  -6   7  11      584.84      434.60    141.54 o 
  -5   7  11       18.59       77.53    102.71 o 
  -4   7  11     1287.60     1597.43    121.05 o 
  -3   7  11      263.55      248.64     91.34 o 
  -2   7  11     3529.78     3381.05    139.31 o 
  -1   7  11     1723.91     1609.07    107.70 o 
   0   7  11     3631.59     3631.59    143.78 o 
   1   7  11     2731.70     2514.79    113.36 o 
   2   7  11     4346.89     4145.33    142.75 o 
   3   7  11     4343.23     4103.54    151.73 o 
   4   7  11      876.02      948.20    110.93 o 
   5   7  11      370.05      241.89    108.73 o 
   6   7  11      686.92      539.95    120.77 o 
   7   7  11      194.60      127.53    127.58 o 
  -7   8  11      338.13      478.64    161.71 o 
  -6   8  11     1230.32     1113.38    133.54 o 
  -5   8  11      926.94     1270.41    135.70 o 
  -4   8  11      312.51      293.11     82.10 o 
  -3   8  11     2144.43     2126.62    182.09 o 
  -2   8  11      422.69      367.53     89.92 o 
  -1   8  11     1363.90     1468.80    138.52 o 
   0   8  11    10939.26    10959.35    281.82 o 
   1   8  11     2056.38     1856.60    114.02 o 
   2   8  11      340.32      288.21     87.29 o 
   3   8  11     4867.20     4438.91    155.78 o 
   4   8  11     1069.04     1073.91    118.31 o 
   5   8  11       56.41       63.26    108.73 o 
   6   8  11      211.68       90.72    103.79 o 
   7   8  11      480.49      374.94    500.55 o 
  -6   9  11       75.31     -109.06    125.18 o 
  -5   9  11       12.02     -139.84    115.28 o 
  -4   9  11      622.99      623.67    119.67 o 
  -3   9  11        0.99     -145.32     96.88 o 
  -2   9  11       79.54       60.58     92.25 o 
  -1   9  11     2647.70     2768.50    139.39 o 
   0   9  11     4981.22     5221.16    252.16 o 
   1   9  11      927.46      856.01    101.57 o 
   2   9  11     4924.21     4585.69    164.39 o 
   3   9  11     2701.91     2659.35    140.03 o 
   4   9  11       38.16       -8.78    100.21 o 
   5   9  11       13.58      -50.09    112.25 o 
   6   9  11     1144.66      963.43    254.08 o 
  -6  10  11      222.37      329.74    139.09 o 
  -5  10  11        3.89     -159.79    117.33 o 
  -4  10  11       57.03       62.99    116.04 o 
  -3  10  11      151.98      110.94    108.20 o 
  -2  10  11      462.94      352.17    108.16 o 
  -1  10  11     3827.71     3590.62    163.92 o 
   0  10  11     2707.81     3225.27    199.82 o 
   1  10  11      262.61      277.19    116.23 o 
   2  10  11       73.95       26.52     92.72 o 
   3  10  11        0.11     -123.96    104.03 o 
   4  10  11      126.13     -150.75    110.66 o 
   5  10  11       82.92     -170.75    113.83 o 
   6  10  11      136.50       56.98    147.28 o 
  -5  11  11      347.70      206.99    133.25 o 
  -4  11  11     1200.23     1247.13    199.14 o 
  -3  11  11     1165.51      873.99    128.52 o 
  -2  11  11     1144.58     1114.47    186.27 o 
  -1  11  11     6580.47     6864.75    494.60 o 
   0  11  11     1745.81     1666.72    646.07 o 
   1  11  11     1038.61      997.24    323.14 o 
   2  11  11      740.83      757.24    113.94 o 
   3  11  11     2996.86     2619.40    153.44 o 
   4  11  11      170.03      -82.51    122.92 o 
   5  11  11      205.80       19.17    152.85 o 
  -4  12  11     1434.41     1548.58    152.75 o 
  -3  12  11       62.22       49.24    114.10 o 
  -2  12  11       27.43      -23.48    114.42 o 
  -1  12  11       63.26      114.51    144.18 o 
   0  12  11     1718.64     1454.12    745.72 o 
   1  12  11      552.37      721.17    155.25 o 
   2  12  11      172.26      258.65    153.23 o 
   3  12  11        2.18     -141.44    115.29 o 
   4  12  11      300.90      296.66    154.37 o 
  -3  13  11       10.02       -7.52    119.48 o 
  -2  13  11      359.93      146.32    198.95 o 
  -1  13  11     1226.86      502.10    461.74 o 
   0  13  11      821.76      581.92    269.01 o 
   1  13  11      230.67       73.32    109.66 o 
   2  13  11     2390.69     2837.97    221.23 o 
   3  13  11     1034.81     1094.87    170.31 o 
  -1  14  11      240.31       52.95    174.61 o 
   0  14  11      586.12      299.46    264.12 o 
   1  14  11      144.61       32.03     83.50 o 
  -8   0  12     1390.11     1421.78    214.54 o 
  -7   0  12      403.81      226.43    171.46 o 
  -6   0  12      697.58      406.98    123.49 o 
  -5   0  12      125.20       67.62     93.30 o 
  -4   0  12     7832.53     6941.48    207.40 o 
  -3   0  12     4828.89     4707.58    380.13 o 
  -2   0  12       46.46      -17.74     53.08 o 
  -1   0  12       28.51        6.45     53.44 o 
   0   0  12    13143.68    12916.86    244.85 o 
   1   0  12     1636.11     1718.08    106.33 o 
   2   0  12    22097.77    21326.79    383.03 o 
   3   0  12    55712.05    52714.09   1547.93 o 
   4   0  12    30748.06    30115.58   1098.02 o 
   5   0  12     1084.90      862.36    136.78 o 
   6   0  12      157.15       23.08    164.75 o 
   7   0  12      423.68      311.04    203.07 o 
   8   0  12      195.95      121.82    230.48 o 
  -8   1  12       11.55      201.05    137.93 o 
  -7   1  12      238.55      249.36    126.00 o 
  -6   1  12      910.65      712.76    118.69 o 
  -5   1  12      701.38      675.17     86.77 o 
  -4   1  12     1704.23     1703.60     85.79 o 
  -3   1  12      349.85      337.62     57.98 o 
  -2   1  12     2714.23     2598.66     79.07 o 
  -1   1  12      612.92      667.94     42.28 o 
   0   1  12      254.94      223.43     36.15 o 
   1   1  12     2269.42     2316.17     65.83 o 
   2   1  12    10523.15    10245.58    149.43 o 
   3   1  12      759.74      717.40     68.19 o 
   4   1  12     4658.29     4488.11    128.27 o 
   5   1  12     4546.86     4521.85    151.77 o 
   6   1  12      456.78      400.44    131.51 o 
   7   1  12      243.69      117.72    141.68 o 
   8   1  12      407.04      546.50    165.63 o 
  -8   2  12      441.13      556.49    202.37 o 
  -7   2  12       22.13      102.19    122.06 o 
  -6   2  12       12.11      -88.38     76.25 o 
  -5   2  12     2909.14     2507.51    151.75 o 
  -4   2  12      307.86      293.23     78.49 o 
  -3   2  12       22.10       20.47     51.00 o 
  -2   2  12      513.12      457.66     48.87 o 
  -1   2  12     6812.35     6729.14    107.28 o 
   0   2  12    30730.96    30448.87    369.49 o 
   1   2  12     5946.81     6034.76    102.37 o 
   2   2  12      758.76      768.28     59.50 o 
   3   2  12     3241.00     3022.62    102.26 o 
   4   2  12     1032.93     1131.62     96.00 o 
   5   2  12     1250.90     1410.52    112.73 o 
   6   2  12    10875.60    10883.43    318.88 o 
   7   2  12     2618.37     2637.82    191.85 o 
   8   2  12        7.53      -15.19    163.34 o 
  -8   3  12      342.13      380.93    137.98 o 
  -7   3  12      771.14     1032.30    138.41 o 
  -6   3  12      202.07       70.91    107.45 o 
  -5   3  12      213.28       81.06     97.05 o 
  -4   3  12     2279.81     2110.62    131.32 o 
  -3   3  12       21.20        1.42     69.26 o 
  -2   3  12     1185.05     1340.59     69.41 o 
  -1   3  12    15137.24    15168.35    221.66 o 
   0   3  12      832.64      936.84     46.98 o 
   1   3  12     2117.29     2190.90     64.57 o 
   2   3  12      470.82      487.17     61.94 o 
   3   3  12       33.75      -32.14     69.34 o 
   4   3  12      249.76      312.55     84.48 o 
   5   3  12      648.83      619.11    105.72 o 
   6   3  12       47.26      123.27    126.23 o 
   7   3  12      820.38      897.80    170.82 o 
   8   3  12      523.79      738.25    187.79 o 
  -8   4  12       22.60      -31.82    132.66 o 
  -7   4  12      581.45      606.84    212.51 o 
  -6   4  12     2404.56     2090.27    154.52 o 
  -5   4  12     2355.61     2141.87    190.97 o 
  -4   4  12      901.12      917.25     92.85 o 
  -3   4  12       75.10       23.56     67.03 o 
  -2   4  12      615.45      625.90     80.99 o 
  -1   4  12      121.59       87.47     50.83 o 
   0   4  12        7.97       20.03     35.30 o 
   1   4  12      206.67      157.05     48.20 o 
   2   4  12       26.36        1.32     61.37 o 
   3   4  12      875.30      944.36     89.37 o 
   4   4  12       17.30       64.68     74.01 o 
   5   4  12       22.89      124.24    118.28 o 
   6   4  12      318.08      155.65    129.03 o 
   7   4  12       83.28      -11.70    243.14 o 
  -7   5  12       99.42       81.62    127.56 o 
  -6   5  12      744.20      730.81    149.93 o 
  -5   5  12      614.60      471.11    121.96 o 
  -4   5  12     4882.60     4506.43    156.52 o 
  -3   5  12       14.45        0.93     75.32 o 
  -2   5  12     1947.25     2056.38    109.54 o 
  -1   5  12     6151.08     6042.61    170.02 o 
   0   5  12      403.32      400.29     47.83 o 
   1   5  12     4642.09     4522.66    154.97 o 
   2   5  12      328.48      208.99     74.98 o 
   3   5  12      311.11      252.69     85.56 o 
   4   5  12      437.98      502.53     96.21 o 
   5   5  12     1121.07     1081.43    115.61 o 
   6   5  12      499.70      377.34    112.37 o 
   7   5  12     1295.99     1644.26    239.92 o 
  -7   6  12      782.60      860.56    159.42 o 
  -6   6  12      603.20      673.78    138.67 o 
  -5   6  12      394.18      344.01    121.83 o 
  -4   6  12      192.43      173.15     93.08 o 
  -3   6  12     1495.88     1766.52    202.34 o 
  -2   6  12      425.03      431.92    115.27 o 
  -1   6  12     2424.13     2486.11    157.90 o 
   0   6  12     6232.14     6397.08    180.26 o 
   1   6  12     1213.98     1169.14     80.82 o 
   2   6  12      948.49      865.86     91.16 o 
   3   6  12      871.06      810.85     98.68 o 
   4   6  12     1503.08     1519.02    119.65 o 
   5   6  12       12.25      -37.71    101.53 o 
   6   6  12     1239.50     1049.54    173.35 o 
   7   6  12      154.17        7.51    125.12 o 
  -7   7  12        0.07        6.18    146.68 o 
  -6   7  12        0.36       48.56    133.50 o 
  -5   7  12      841.36      816.27    112.56 o 
  -4   7  12      143.01      299.20    102.03 o 
  -3   7  12      501.67      418.39     87.12 o 
  -2   7  12     2637.46     2891.15    361.11 o 
  -1   7  12       31.31       25.04     80.69 o 
   0   7  12      131.19      145.54     85.62 o 
   1   7  12      521.31      613.57     84.93 o 
   2   7  12     5577.40     5164.60    189.57 o 
   3   7  12      321.59      168.71     92.76 o 
   4   7  12     3424.01     3304.50    150.73 o 
   5   7  12     1075.77     1128.51    127.55 o 
   6   7  12      392.28      281.98    115.21 o 
   7   7  12       18.33      -77.26    111.01 o 
  -6   8  12      308.12      345.66    166.43 o 
  -5   8  12       19.74        1.70    118.26 o 
  -4   8  12     1079.20      997.21    147.38 o 
  -3   8  12     2979.14     2804.00    254.26 o 
  -2   8  12      722.45      592.13    126.45 o 
  -1   8  12      614.93      642.97    100.23 o 
   0   8  12      341.69      271.89     88.23 o 
   1   8  12     4920.34     5008.69    161.04 o 
   2   8  12     1539.52     1584.31    113.92 o 
   3   8  12     1625.87     1600.87    118.08 o 
   4   8  12       42.44      -15.68    103.62 o 
   5   8  12     2222.76     2024.22    149.27 o 
   6   8  12     1252.18     1215.56    173.77 o 
  -6   9  12       57.50      170.49    157.06 o 
  -5   9  12        1.82      -30.13    123.06 o 
  -4   9  12       75.32      -13.90    113.26 o 
  -3   9  12      155.21       27.43     89.71 o 
  -2   9  12      384.53      517.86    111.07 o 
  -1   9  12     2061.00     2051.14    130.41 o 
   0   9  12        0.94      -48.72     83.48 o 
   1   9  12      672.43      596.67    108.58 o 
   2   9  12       56.67       72.37     98.12 o 
   3   9  12      123.28       36.76    100.67 o 
   4   9  12      273.36      435.23    159.52 o 
   5   9  12     1186.72     1229.88    169.60 o 
   6   9  12      540.77      524.41    139.40 o 
  -5  10  12        0.79       32.10    129.01 o 
  -4  10  12       62.67      -41.53    114.61 o 
  -3  10  12       32.52       -2.21    102.05 o 
  -2  10  12     4045.67     4132.14    178.58 o 
  -1  10  12     2247.19     2489.09    139.89 o 
   0  10  12        6.75        2.23    131.58 o 
   1  10  12     1664.77     1863.86    167.20 o 
   2  10  12     6582.29     6232.99    227.95 o 
   3  10  12     2017.31     2085.23    216.12 o 
   4  10  12     3825.74     3620.43    197.79 o 
   5  10  12     3448.89     3319.80    173.38 o 
  -5  11  12      509.12      787.35    142.96 o 
  -4  11  12      599.81      650.48    138.97 o 
  -3  11  12      354.60      416.54    127.08 o 
  -2  11  12      794.67      719.44    134.03 o 
  -1  11  12       34.71       16.97    137.34 o 
   0  11  12       18.54       29.56    125.80 o 
   1  11  12      627.85      768.87    150.77 o 
   2  11  12      751.35      969.55    164.60 o 
   3  11  12      245.08      128.56    137.06 o 
   4  11  12      265.86      158.61    131.52 o 
   5  11  12       35.13     -136.13    154.96 o 
  -4  12  12      253.61      253.93    196.78 o 
  -3  12  12      128.34      129.96    118.17 o 
  -2  12  12      759.81      750.26    158.91 o 
  -1  12  12       26.50      -19.08    130.63 o 
   0  12  12      114.74      229.75    138.89 o 
   1  12  12     4319.75     4774.45    271.32 o 
   2  12  12     6116.26     6133.83    363.91 o 
   3  12  12      574.09      433.39    130.76 o 
   4  12  12      834.90      952.76    233.77 o 
  -2  13  12     1024.79      766.60    169.22 o 
  -1  13  12       45.57       25.21     58.95 o 
   0  13  12      718.08      286.28    215.31 o 
   1  13  12     3054.62     3572.08    314.40 o 
   2  13  12      172.51      -61.58    157.01 o 
  -8   1  13      728.86      777.50    154.63 o 
  -7   1  13     1094.79     1139.41    347.12 o 
  -6   1  13     2654.95     2713.03    132.03 o 
  -5   1  13      595.85      603.18     91.51 o 
  -4   1  13      830.44      751.60     73.11 o 
  -3   1  13    11232.55    10742.79    198.81 o 
  -2   1  13     4746.89     4676.94    139.56 o 
  -1   1  13      637.55      727.13     46.32 o 
   0   1  13     5688.72     5784.89    100.27 o 
   1   1  13      463.65      559.58     52.35 o 
   2   1  13    10544.00    10507.64    236.16 o 
   3   1  13     2091.81     2165.70     90.46 o 
   4   1  13       51.90      130.52     69.36 o 
   5   1  13     1741.93     1819.54    122.32 o 
   6   1  13     2674.52     2476.94    172.45 o 
   7   1  13      102.32       48.16    141.48 o 
   8   1  13      916.12     1194.18    251.25 o 
  -8   2  13       26.57       28.81    190.34 o 
  -7   2  13      435.51      416.50    127.46 o 
  -6   2  13     1374.16     1344.71    138.99 o 
  -5   2  13      280.51      427.37    109.76 o 
  -4   2  13        0.94      -52.23     90.38 o 
  -3   2  13      956.67      936.36     86.96 o 
  -2   2  13     3062.44     2820.30    120.97 o 
  -1   2  13     4920.53     4701.35    101.31 o 
   0   2  13     6743.47     6967.35    149.90 o 
   1   2  13    17454.85    17492.73    242.96 o 
   2   2  13     8559.50     8482.37    159.36 o 
   3   2  13      241.16      283.27     65.36 o 
   4   2  13      634.59      740.08     93.75 o 
   5   2  13     3601.04     3601.64    157.68 o 
   6   2  13      128.07      260.13    135.67 o 
   7   2  13     1111.45     1114.15    172.18 o 
  -7   3  13      706.31      703.81    139.56 o 
  -6   3  13     2309.40     2185.51    153.77 o 
  -5   3  13     3183.16     2796.07    164.69 o 
  -4   3  13     4219.79     3858.86    171.76 o 
  -3   3  13     2354.96     2271.51    108.23 o 
  -2   3  13     1735.90     1677.14     88.68 o 
  -1   3  13     4532.36     4484.90    121.87 o 
   0   3  13       61.01       82.18     38.90 o 
   1   3  13     2153.77     1975.68    112.88 o 
   2   3  13       10.26      -47.54     57.62 o 
   3   3  13       24.52      -81.36     72.24 o 
   4   3  13     1017.04     1001.31    100.72 o 
   5   3  13     7783.07     7706.30    216.00 o 
   6   3  13     1701.33     2230.22    180.37 o 
   7   3  13      128.61      281.47    162.71 o 
  -7   4  13      608.72      362.59    138.70 o 
  -6   4  13      190.78      257.70    153.28 o 
  -5   4  13      924.34      822.98    149.37 o 
  -4   4  13     1731.00     1447.55    201.25 o 
  -3   4  13     6317.64     5730.86    170.84 o 
  -2   4  13     9719.83     9606.41    377.99 o 
  -1   4  13       17.04      -60.95     47.27 o 
   0   4  13     2548.49     2525.47     68.29 o 
   1   4  13     2710.15     2593.85     83.69 o 
   2   4  13     7204.13     6998.06    178.16 o 
   3   4  13     2364.78     2229.85    119.57 o 
   4   4  13     9017.99     8778.27    225.41 o 
   5   4  13     2042.39     2295.26    144.03 o 
   6   4  13       69.14       50.88    118.87 o 
   7   4  13        1.27     -113.12    164.05 o 
  -7   5  13      487.42      708.10    146.60 o 
  -6   5  13       70.41      -59.27    127.16 o 
  -5   5  13      155.69       94.89    117.44 o 
  -4   5  13       20.37      101.48    110.95 o 
  -3   5  13      569.66      434.78     88.80 o 
  -2   5  13      807.59      782.29     99.50 o 
  -1   5  13     1866.57     1958.58    120.99 o 
   0   5  13       24.18      -35.66     46.69 o 
   1   5  13     4380.17     4281.36    154.07 o 
   2   5  13     7659.21     7277.60    203.62 o 
   3   5  13     1977.58     2104.31    118.16 o 
   4   5  13        1.81      -61.27     89.61 o 
   5   5  13       44.16      -24.35    104.91 o 
   6   5  13        3.11       -7.83    126.47 o 
   7   5  13      428.01      572.01    199.65 o 
  -7   6  13        0.87       26.68    149.03 o 
  -6   6  13      343.89      338.25    138.98 o 
  -5   6  13      332.57      439.10    108.53 o 
  -4   6  13     1927.88     1928.66    138.29 o 
  -3   6  13       59.95       61.39     90.24 o 
  -2   6  13     1035.29     1158.82    105.77 o 
  -1   6  13      320.65      300.86     86.34 o 
   0   6  13      174.94      182.62     82.88 o 
   1   6  13     5522.42     5374.75    146.57 o 
   2   6  13       84.29      -11.96     81.01 o 
   3   6  13     4481.05     4280.20    156.20 o 
   4   6  13      155.51       73.13     99.40 o 
   5   6  13      295.70      274.24    114.42 o 
   6   6  13        3.69      -37.43    118.64 o 
   7   6  13        5.36      118.88    232.44 o 
  -6   7  13      128.77      155.40    135.03 o 
  -5   7  13      205.29      316.68    138.23 o 
  -4   7  13      295.61      309.96    108.55 o 
  -3   7  13      645.80      465.44    102.73 o 
  -2   7  13        1.82      -33.09     90.08 o 
  -1   7  13       23.19       13.13     88.08 o 
   0   7  13     1042.10     1093.96    106.51 o 
   1   7  13      640.16      690.76    120.20 o 
   2   7  13      753.06      728.07     96.74 o 
   3   7  13        0.91       10.77     91.88 o 
   4   7  13     2935.92     2600.84    147.25 o 
   5   7  13      520.97      552.26    126.05 o 
   6   7  13      151.14      103.93    124.68 o 
  -6   8  13      329.80      263.67    162.13 o 
  -5   8  13        0.20      -59.46    137.41 o 
  -4   8  13     1199.40     1184.85    134.86 o 
  -3   8  13      212.05      128.21    103.96 o 
  -2   8  13      381.18      303.18     89.50 o 
  -1   8  13      338.87      382.24     95.05 o 
   0   8  13      801.22      977.11    108.29 o 
   1   8  13        0.35       58.09    147.90 o 
   2   8  13     1039.24     1020.43    106.20 o 
   3   8  13     1413.75     1479.79    126.83 o 
   4   8  13      217.24      120.34     98.89 o 
   5   8  13       88.30       12.90    122.89 o 
   6   8  13     1061.09      855.76    139.80 o 
  -6   9  13      502.81      266.52    154.21 o 
  -5   9  13     2291.18     2361.41    168.77 o 
  -4   9  13     2531.25     2572.56    159.98 o 
  -3   9  13      107.16       27.35     88.18 o 
  -2   9  13        2.27     -118.54     88.23 o 
  -1   9  13     1354.03     1595.90    122.14 o 
   0   9  13       76.86      101.28    103.08 o 
   1   9  13       25.58      -47.72    128.19 o 
   2   9  13     1091.05     1203.66    120.88 o 
   3   9  13      135.97       89.21    105.72 o 
   4   9  13     2313.45     2259.21    153.90 o 
   5   9  13       53.25      -43.68    121.22 o 
  -5  10  13      129.26       96.53    134.27 o 
  -4  10  13      141.43      141.74    126.73 o 
  -3  10  13     1670.61     1651.33    142.01 o 
  -2  10  13      613.13      588.89    118.15 o 
  -1  10  13      634.83      721.39    119.31 o 
   0  10  13      670.65      962.26    155.16 o 
   1  10  13      123.68       60.93    138.25 o 
   2  10  13        0.69     -165.86    140.71 o 
   3  10  13      222.45       73.46    114.77 o 
   4  10  13      732.71      871.32    173.07 o 
   5  10  13        3.38     -202.52    158.29 o 
  -4  11  13     1014.38     1219.06    188.71 o 
  -3  11  13      104.76       -7.05    120.46 o 
  -2  11  13     3705.36     3540.78    208.59 o 
  -1  11  13     5974.84     6076.38    288.07 o 
   0  11  13       80.62      137.13    136.48 o 
   1  11  13     1014.06     1153.95    176.01 o 
   2  11  13       93.16      240.73    151.43 o 
   3  11  13     1135.04     1208.27    137.38 o 
   4  11  13      680.47      507.31    138.76 o 
  -3  12  13      231.44      294.07    131.25 o 
  -2  12  13        7.43       58.45    110.36 o 
  -1  12  13     1039.52     1124.73    270.97 o 
   0  12  13     5347.78     5614.13    386.70 o 
   1  12  13     2265.55     2531.55    206.72 o 
   2  12  13      401.15      474.91    170.97 o 
   3  12  13      137.18      360.46    190.07 o 
  -1  13  13       45.27      149.74    156.43 o 
   0  13  13      619.59      691.18    358.80 o 
   1  13  13       82.81       62.45    127.44 o 
  -7   0  14      608.41      992.98    200.55 o 
  -6   0  14        0.51      -14.41    147.97 o 
  -5   0  14      130.50        1.82     98.18 o 
  -4   0  14     9662.89     9583.88    407.75 o 
  -3   0  14    10341.69     9914.84    270.71 o 
  -2   0  14    14147.97    13451.55    326.89 o 
  -1   0  14    19759.60    19982.99    365.98 o 
   0   0  14     1099.55     1201.61     84.21 o 
   1   0  14      801.68      870.82     76.50 o 
   2   0  14    16354.18    16709.18    348.78 o 
   3   0  14    23191.51    22464.46    517.15 o 
   4   0  14      369.94      410.51    111.39 o 
   5   0  14       16.50       62.24    152.44 o 
   6   0  14       80.10      154.54    186.99 o 
   7   0  14      174.52      136.22    209.79 o 
  -7   1  14      253.72      115.71    133.44 o 
  -6   1  14        0.70      -36.76    115.33 o 
  -5   1  14     1143.52     1159.76    102.71 o 
  -4   1  14     2545.84     2582.48    120.26 o 
  -3   1  14      729.49      815.01     73.58 o 
  -2   1  14      246.96      262.52     59.43 o 
  -1   1  14     3353.68     3254.18    135.89 o 
   0   1  14       82.61      128.99     42.68 o 
   1   1  14     4815.08     4889.69     98.00 o 
   2   1  14     2771.48     2785.07     90.10 o 
   3   1  14      164.67      173.74     67.66 o 
   4   1  14     4054.41     4013.57    130.04 o 
   5   1  14      327.23      342.41    100.10 o 
   6   1  14       39.60      -29.70    130.83 o 
   7   1  14       17.48       48.57    143.84 o 
  -7   2  14      668.42      753.40    150.06 o 
  -6   2  14      845.15      825.15    113.85 o 
  -5   2  14     3074.56     2796.23    136.67 o 
  -4   2  14     4269.89     4044.21    141.23 o 
  -3   2  14      338.23      377.93     81.85 o 
  -2   2  14      263.83      229.51     53.89 o 
  -1   2  14     9380.50     9261.02    157.97 o 
   0   2  14    10572.92    10827.29    158.67 o 
   1   2  14     2896.32     2877.43     76.63 o 
   2   2  14     2056.06     2075.63     80.10 o 
   3   2  14       13.92       32.70     66.49 o 
   4   2  14      629.89      638.67     98.77 o 
   5   2  14       39.65       21.41     95.70 o 
   6   2  14      431.58      626.83    144.58 o 
   7   2  14       44.21       78.98    154.89 o 
  -7   3  14        2.98       81.67    128.94 o 
  -6   3  14       48.64       89.03    124.79 o 
  -5   3  14      831.36      802.79    131.44 o 
  -4   3  14       33.92      -69.96    101.35 o 
  -3   3  14       11.38       -7.99    101.73 o 
  -2   3  14     3670.13     3495.09    111.00 o 
  -1   3  14     2598.83     2735.75    112.75 o 
   0   3  14       81.55       92.26     42.86 o 
   1   3  14        1.01       16.92     52.61 o 
   2   3  14       16.55      -90.38     61.86 o 
   3   3  14      773.55     1196.28    193.46 o 
   4   3  14      733.30      713.43    103.65 o 
   5   3  14      421.48      493.58    110.45 o 
   6   3  14      181.75       66.99    119.64 o 
   7   3  14      832.19      918.13    178.75 o 
  -7   4  14      212.74      351.93    146.44 o 
  -6   4  14       12.58      -20.61    115.00 o 
  -5   4  14     1775.29     1616.02    150.28 o 
  -4   4  14      963.09      981.36    128.39 o 
  -3   4  14       41.05        0.49     85.82 o 
  -2   4  14      295.78      370.15     85.79 o 
  -1   4  14     2148.42     2281.72    162.53 o 
   0   4  14       26.99      -37.16     48.95 o 
   1   4  14     1738.23     1715.51    112.91 o 
   2   4  14     1146.88     1202.40     94.41 o 
   3   4  14      832.83      919.90    100.62 o 
   4   4  14     1887.66     2055.39    128.53 o 
   5   4  14     1329.03     1576.67    135.70 o 
   6   4  14      320.37      380.69    126.46 o 
   7   4  14     1215.72     1352.63    339.22 o 
  -7   5  14       82.28       76.17    121.04 o 
  -6   5  14       31.70       83.43    133.46 o 
  -5   5  14       95.85        6.36    117.88 o 
  -4   5  14       90.06      141.71    115.79 o 
  -3   5  14      766.15      889.29    103.90 o 
  -2   5  14      921.94     1009.98    122.84 o 
  -1   5  14      844.49      943.06    104.37 o 
   0   5  14     1948.53     2102.22    114.82 o 
   1   5  14      420.93      400.88     71.01 o 
   2   5  14       96.42      186.79     86.20 o 
   3   5  14     1914.21     2100.72    155.83 o 
   4   5  14      149.78      200.32     96.71 o 
   5   5  14       44.50       72.69    117.51 o 
   6   5  14       53.91       13.11    132.73 o 
   7   5  14      423.39      602.64    282.09 o 
  -6   6  14       52.08        2.46    137.36 o 
  -5   6  14       11.74      -62.20    118.50 o 
  -4   6  14      506.26      318.75    123.68 o 
  -3   6  14     2775.55     2766.21    148.43 o 
  -2   6  14      919.68      892.05    109.59 o 
  -1   6  14       25.09      -76.46     85.01 o 
   0   6  14     3098.76     3181.82    243.03 o 
   1   6  14     1910.07     2222.17    131.40 o 
   2   6  14      782.80      771.79     99.56 o 
   3   6  14      272.94      247.34    109.95 o 
   4   6  14     1033.44     1080.33    123.39 o 
   5   6  14     2041.77     1930.66    144.33 o 
   6   6  14     2143.48     2009.76    219.92 o 
  -6   7  14      367.34      518.24    143.73 o 
  -5   7  14      455.96      475.96    148.17 o 
  -4   7  14        6.02     -154.24    102.83 o 
  -3   7  14     1047.94      969.26    119.01 o 
  -2   7  14      386.94      333.11     93.21 o 
  -1   7  14     3196.65     3055.50    187.92 o 
   0   7  14     8758.01     9119.84    258.16 o 
   1   7  14       18.17     -107.13    113.34 o 
   2   7  14     2865.69     2506.66    132.16 o 
   3   7  14      904.06      688.08    112.89 o 
   4   7  14     1210.22     1202.77    128.79 o 
   5   7  14       26.32     -116.06    107.03 o 
   6   7  14      506.22      660.67    189.75 o 
  -6   8  14     1795.87     1760.20    194.80 o 
  -5   8  14     2648.91     2879.90    204.84 o 
  -4   8  14      125.65      112.81    116.63 o 
  -3   8  14        1.27      -24.91    146.76 o 
  -2   8  14      159.74      189.44     94.81 o 
  -1   8  14      181.83      130.44     86.60 o 
   0   8  14     3619.29     3434.74    161.75 o 
   1   8  14     4581.92     4866.42    222.78 o 
   2   8  14        2.51      -44.32    134.64 o 
   3   8  14     3245.69     2940.68    152.06 o 
   4   8  14      754.46      857.77    128.31 o 
   5   8  14       67.74       64.14    122.10 o 
   6   8  14      179.64      -52.47    130.74 o 
  -5   9  14      293.05      438.53    156.15 o 
  -4   9  14     2716.34     2652.37    256.24 o 
  -3   9  14     2825.21     2984.85    169.02 o 
  -2   9  14       10.04       11.91     99.89 o 
  -1   9  14      292.29      294.68    109.63 o 
   0   9  14      650.75      725.54    116.57 o 
   1   9  14      766.55      642.04    194.33 o 
   2   9  14     1756.97     1673.53    174.40 o 
   3   9  14     2351.13     2499.23    231.38 o 
   4   9  14       76.86       12.13    121.18 o 
   5   9  14      940.37      883.10    164.98 o 
  -4  10  14      159.85      158.75    131.06 o 
  -3  10  14     4393.15     4273.29    244.29 o 
  -2  10  14     8812.53     8842.50    284.80 o 
  -1  10  14      570.15      625.27    128.34 o 
   0  10  14      317.43      385.26    151.19 o 
   1  10  14     2111.41     2258.21    183.37 o 
   2  10  14      109.47       26.76    150.37 o 
   3  10  14      181.84        2.93    127.18 o 
   4  10  14     3488.31     3326.50    181.35 o 
  -4  11  14      165.32       74.13    137.51 o 
  -3  11  14       86.84      -23.62    135.94 o 
  -2  11  14       26.80      104.31    116.57 o 
  -1  11  14     1342.20     1375.26    171.87 o 
   0  11  14      819.07      773.90    164.55 o 
   1  11  14      134.38      221.83    157.82 o 
   2  11  14       21.79     -213.23    142.44 o 
   3  11  14        0.08     -204.95    257.20 o 
  -2  12  14     2188.99     2562.16    337.79 o 
  -1  12  14        8.84      113.53    152.65 o 
   0  12  14      650.52      574.13    165.45 o 
   1  12  14     3498.88     4154.25    432.72 o 
   2  12  14      243.43      338.92    174.78 o 
  -7   1  15      166.32       83.20    143.15 o 
  -6   1  15        7.03      -70.30    110.87 o 
  -5   1  15      843.51      930.69    104.77 o 
  -4   1  15      141.80      174.73     86.17 o 
  -3   1  15       67.32       62.78     65.66 o 
  -2   1  15     2600.98     2698.02    104.30 o 
  -1   1  15      109.58      128.50     54.47 o 
   0   1  15       48.00       58.53     46.43 o 
   1   1  15     5493.17     5673.45    110.42 o 
   2   1  15     7894.35     8041.90    152.32 o 
   3   1  15      438.90      542.51     76.43 o 
   4   1  15      709.02      758.22     88.86 o 
   5   1  15      548.58      649.08    111.87 o 
   6   1  15      345.42      314.70    143.69 o 
   7   1  15       21.16      128.84    156.10 o 
  -7   2  15       51.44        0.90    135.01 o 
  -6   2  15      901.10      697.41    191.17 o 
  -5   2  15      347.23      339.75    100.04 o 
  -4   2  15       30.56      -20.49     85.98 o 
  -3   2  15      318.82      140.65     73.62 o 
  -2   2  15       27.85       38.42     60.97 o 
  -1   2  15        7.63        2.90     53.54 o 
   0   2  15    13843.27    13737.76    213.62 o 
   1   2  15    10918.86    10879.41    182.26 o 
   2   2  15      623.05      606.66     65.00 o 
   3   2  15      307.31      313.80     74.19 o 
   4   2  15      430.64      521.12    128.10 o 
   5   2  15      158.94       61.42    105.29 o 
   6   2  15      438.80      363.34    149.36 o 
   7   2  15     1186.01     1353.66    187.29 o 
  -7   3  15       13.76      -35.08    136.67 o 
  -6   3  15      276.26      365.14    126.26 o 
  -5   3  15      667.52      760.16    127.88 o 
  -4   3  15       10.70      -93.17     87.73 o 
  -3   3  15      113.33      101.99     80.41 o 
  -2   3  15     9877.21     9432.02    286.78 o 
  -1   3  15    13132.12    12976.91    403.33 o 
   0   3  15     3526.14     3392.27     97.52 o 
   1   3  15     2210.70     2313.24     95.33 o 
   2   3  15      225.38      243.75     69.26 o 
   3   3  15      223.89      289.96     75.08 o 
   4   3  15      477.28      455.47    104.90 o 
   5   3  15     1734.64     2037.16    140.44 o 
   6   3  15      309.06      244.80    126.56 o 
   7   3  15      190.31      214.92    171.60 o 
  -7   4  15       22.07      -25.49    136.14 o 
  -6   4  15      171.45      364.50    387.26 o 
  -5   4  15      278.74      356.27    128.06 o 
  -4   4  15      188.62       88.28    116.84 o 
  -3   4  15     4332.17     4081.18    191.66 o 
  -2   4  15     7000.38     6926.86    184.95 o 
  -1   4  15       10.76      -28.55     65.60 o 
   0   4  15        2.43      -17.44     66.82 o 
   1   4  15       11.05       28.99     57.69 o 
   2   4  15      299.33      282.23     73.91 o 
   3   4  15     3365.69     3486.98    154.36 o 
   4   4  15     8012.85     8239.09    224.87 o 
   5   4  15      677.25      786.32    175.05 o 
   6   4  15      143.85      128.87    109.37 o 
  -6   5  15      189.17      226.52    141.35 o 
  -5   5  15     1019.39     1027.97    144.45 o 
  -4   5  15     4751.58     4515.27    208.16 o 
  -3   5  15     9221.32     9035.53    282.52 o 
  -2   5  15     3291.20     3316.69    145.11 o 
  -1   5  15      128.58      195.36     70.36 o 
   0   5  15     1334.57     1640.58    110.81 o 
   1   5  15     5693.65     5650.69    363.38 o 
   2   5  15     6302.89     5886.24    178.41 o 
   3   5  15     2077.46     1659.62    186.93 o 
   4   5  15       32.40      -48.04    103.31 o 
   5   5  15      412.10      528.50    132.74 o 
   6   5  15      641.60      803.58    149.98 o 
  -6   6  15      189.46      269.43    148.69 o 
  -5   6  15      238.54      338.64    143.27 o 
  -4   6  15       56.19       49.77    115.61 o 
  -3   6  15       28.23       66.54     89.34 o 
  -2   6  15     1164.18     1176.74    116.39 o 
  -1   6  15     2967.78     3142.30    249.87 o 
   0   6  15       28.88      -70.42     79.33 o 
   1   6  15     1492.87     1809.68    218.24 o 
   2   6  15     1410.69     1226.98    149.68 o 
   3   6  15     1986.88     2309.80    175.97 o 
   4   6  15       19.17      123.55    174.68 o 
   5   6  15     1530.08     1783.89    167.43 o 
   6   6  15      615.63      873.62    170.15 o 
  -6   7  15     1085.93     1429.16    183.42 o 
  -5   7  15      178.01      244.09    132.47 o 
  -4   7  15      769.90      935.65    153.75 o 
  -3   7  15     2084.30     2110.06    140.54 o 
  -2   7  15     1682.31     1749.65    215.38 o 
  -1   7  15     2897.34     2929.73    208.24 o 
   0   7  15     6452.57     7192.85    214.17 o 
   1   7  15      821.18      974.70    152.58 o 
   2   7  15      612.91      516.53    159.16 o 
   3   7  15      347.15      330.83    109.17 o 
   4   7  15        1.96     -157.79    113.38 o 
   5   7  15      239.61       78.36    127.30 o 
   6   7  15       35.85      -22.44    182.51 o 
  -5   8  15      296.81      417.47    158.57 o 
  -4   8  15      485.64      591.74    150.55 o 
  -3   8  15        9.40     -151.34    106.23 o 
  -2   8  15     1148.09     1186.75    125.65 o 
  -1   8  15     1895.43     1940.49    310.88 o 
   0   8  15      229.43      416.63    111.39 o 
   1   8  15      604.08      835.07    145.14 o 
   2   8  15     5161.41     5186.72    244.23 o 
   3   8  15     3790.82     3616.75    165.71 o 
   4   8  15      629.53      373.07    127.28 o 
   5   8  15     1515.91     1882.72    164.45 o 
  -5   9  15      163.36      221.88    153.67 o 
  -4   9  15      143.77      142.59    135.12 o 
  -3   9  15     1285.26     1468.60    143.74 o 
  -2   9  15      230.36      162.56    109.18 o 
  -1   9  15     1709.52     1841.19    141.30 o 
   0   9  15     3814.03     3593.43    181.59 o 
   1   9  15       26.45      -30.57    143.64 o 
   2   9  15      380.24      189.38    151.31 o 
   3   9  15      398.37      639.58    300.34 o 
   4   9  15      138.55      149.87    131.54 o 
   5   9  15       60.75       98.60    139.68 o 
  -4  10  15       76.93        1.98    143.01 o 
  -3  10  15      371.25      378.48    132.00 o 
  -2  10  15       17.17      -49.47    113.36 o 
  -1  10  15      689.49      638.41    114.49 o 
   0  10  15      965.83     1124.44    167.85 o 
   1  10  15     2312.46     2464.94    203.59 o 
   2  10  15     1030.40     1057.05    292.37 o 
   3  10  15       33.56      -75.41    167.08 o 
   4  10  15       46.39     -119.27    223.92 o 
  -3  11  15      522.74      428.68    135.98 o 
  -2  11  15      307.61      242.95    134.66 o 
  -1  11  15       95.44       68.99    116.50 o 
   0  11  15      630.23      740.54    166.31 o 
   1  11  15       52.36      144.60    160.11 o 
   2  11  15      517.27      286.42    161.52 o 
   3  11  15     2085.83     2118.57    225.29 o 
  -1  12  15      126.64      197.35    246.50 o 
   0  12  15      505.41      414.39    169.03 o 
   1  12  15      116.39      180.71    171.99 o 
  -7   0  16        9.01      172.86    215.10 o 
  -6   0  16      279.34      331.74    177.76 o 
  -5   0  16        0.74       43.78    166.85 o 
  -4   0  16       31.59       55.09    108.62 o 
  -3   0  16       10.02       68.33     96.12 o 
  -2   0  16     1160.39     1069.93    148.39 o 
  -1   0  16      554.96      472.82    101.01 o 
   0   0  16      644.18      844.39     85.02 o 
   1   0  16     1466.56     1697.77    101.06 o 
   2   0  16      235.04      344.57    104.13 o 
   3   0  16      221.85       96.27    107.63 o 
   4   0  16       21.25      -37.69    118.11 o 
   5   0  16     3830.03     3871.65    269.50 o 
   6   0  16      243.27      539.15    212.58 o 
   7   0  16      417.50      412.72    234.68 o 
  -7   1  16       23.87      -27.26    144.72 o 
  -6   1  16        2.14      121.58    133.87 o 
  -5   1  16      242.82      160.18    116.09 o 
  -4   1  16      579.59      642.63    123.02 o 
  -3   1  16      852.01      865.45     81.21 o 
  -2   1  16      534.86      679.31     74.54 o 
  -1   1  16       43.68       31.29     89.10 o 
   0   1  16      982.77     1064.45     70.80 o 
   1   1  16      622.04      616.87     67.11 o 
   2   1  16       87.62      193.30     69.47 o 
   3   1  16      459.62      490.38     80.01 o 
   4   1  16      883.78     1039.64     98.08 o 
   5   1  16      384.16      333.90    105.54 o 
   6   1  16      813.49      650.22    155.16 o 
  -7   2  16        2.95      -52.08    127.20 o 
  -6   2  16       38.21      -69.82    108.51 o 
  -5   2  16      658.78      557.99    106.76 o 
  -4   2  16        1.68       56.78     87.26 o 
  -3   2  16     2667.18     2647.68    132.69 o 
  -2   2  16     1737.92     1950.62    144.80 o 
  -1   2  16       11.73       30.72     65.98 o 
   0   2  16     2114.19     2415.70    130.24 o 
   1   2  16      147.39      212.89     61.10 o 
   2   2  16      124.14      122.45     64.90 o 
   3   2  16     1058.09     1017.87     88.26 o 
   4   2  16     2258.40     2264.32    134.36 o 
   5   2  16        2.25       -0.70    108.53 o 
   6   2  16       36.78       49.31    147.98 o 
  -6   3  16      117.24      160.85    116.20 o 
  -5   3  16      561.35      640.92    115.13 o 
  -4   3  16        2.04        3.56     91.65 o 
  -3   3  16       11.93       -3.28     82.01 o 
  -2   3  16     1963.01     2088.05    116.61 o 
  -1   3  16     1444.04     1723.57    110.59 o 
   0   3  16       34.18       53.72     68.49 o 
   1   3  16     1943.45     1925.07    105.58 o 
   2   3  16      126.19       52.61     71.41 o 
   3   3  16     1144.92     1536.06    104.25 o 
   4   3  16       18.22       99.55    102.29 o 
   5   3  16      148.83      215.24    118.37 o 
   6   3  16      137.32      166.71    131.11 o 
  -6   4  16       18.50      115.66    141.05 o 
  -5   4  16       16.60      241.34    135.94 o 
  -4   4  16      461.57      512.11    133.62 o 
  -3   4  16     1184.24     1163.85    108.83 o 
  -2   4  16     2986.58     2811.75    139.72 o 
  -1   4  16     3204.15     3159.30    118.42 o 
   0   4  16     9305.28     9179.68    192.92 o 
   1   4  16     5612.57     5574.94    206.56 o 
   2   4  16     2808.25     2556.25    107.98 o 
   3   4  16     5088.65     5170.52    176.25 o 
   4   4  16     3808.88     4072.61    305.51 o 
   5   4  16     1198.95     1572.53    145.03 o 
   6   4  16      272.89      319.98    142.41 o 
  -6   5  16       77.53      238.59    152.44 o 
  -5   5  16        0.51      -31.13    132.42 o 
  -4   5  16      870.66      834.69    140.47 o 
  -3   5  16      183.59      315.39    124.98 o 
  -2   5  16     1388.86     1557.81     98.78 o 
  -1   5  16        1.73      -61.57     91.25 o 
   0   5  16        8.77      -14.18     91.77 o 
   1   5  16      553.73      614.20     92.90 o 
   2   5  16       96.12      114.96     94.94 o 
   3   5  16     1503.95     1647.53    132.89 o 
   4   5  16      169.10      217.09    111.98 o 
   5   5  16     1074.67     1136.89    150.20 o 
   6   5  16      244.90      175.14    152.62 o 
  -6   6  16       70.07      196.50    149.13 o 
  -5   6  16      165.05      173.58    145.22 o 
  -4   6  16     1347.89     1364.46    153.98 o 
  -3   6  16      246.83      406.86    138.15 o 
  -2   6  16      294.09      369.14    112.13 o 
  -1   6  16     5347.40     5678.91    373.56 o 
   0   6  16     9315.84     9777.63    361.15 o 
   1   6  16     7345.55     7412.04    221.83 o 
   2   6  16     8616.22     8136.90    285.10 o 
   3   6  16     4459.67     4331.90    178.52 o 
   4   6  16      550.77      638.99    133.09 o 
   5   6  16     1075.34     1118.53    160.54 o 
   6   6  16     1824.07     2054.20    274.79 o 
  -5   7  16        2.68        5.74    150.90 o 
  -4   7  16      335.35      392.53    131.75 o 
  -3   7  16        1.21       55.25    128.86 o 
  -2   7  16      174.16      139.53    103.23 o 
  -1   7  16     4620.51     4767.18    240.90 o 
   0   7  16     1710.47     2044.18    137.53 o 
   1   7  16      387.78      393.25    142.01 o 
   2   7  16      411.15      230.43    147.35 o 
   3   7  16        6.79     -216.07    144.04 o 
   4   7  16      178.76      120.98    162.50 o 
   5   7  16       20.98     -184.65    148.36 o 
  -5   8  16      148.75      245.69    160.35 o 
  -4   8  16      165.87      210.65    149.40 o 
  -3   8  16      314.58      227.90    119.94 o 
  -2   8  16     1813.23     2011.05    143.91 o 
  -1   8  16     3679.95     3866.15    180.43 o 
   0   8  16       65.88      -26.19    111.32 o 
   1   8  16       17.21     -188.11    135.72 o 
   2   8  16     2454.24     2682.15    310.69 o 
   3   8  16     1091.68     1077.60    322.72 o 
   4   8  16     1105.28     1138.09    147.23 o 
   5   8  16     1540.50     1630.01    167.52 o 
  -4   9  16     2303.28     2118.96    191.78 o 
  -3   9  16      708.81      845.35    136.63 o 
  -2   9  16       62.13      -48.29    113.61 o 
  -1   9  16      206.54      186.95    116.34 o 
   0   9  16       37.36        2.03    115.34 o 
   1   9  16       84.54      189.39    145.51 o 
   2   9  16     1143.86     1205.88    189.09 o 
   3   9  16      365.58      396.54    227.13 o 
   4   9  16      123.82      -22.45    134.79 o 
  -3  10  16      793.91     1017.50    151.90 o 
  -2  10  16       25.40      148.39    116.25 o 
  -1  10  16       63.47       95.09    118.84 o 
   0  10  16       14.98      121.58    182.30 o 
   1  10  16      139.29      211.99    149.60 o 
   2  10  16     1756.57     2090.99    203.25 o 
   3  10  16       18.13     -111.54    174.82 o 
  -2  11  16       73.93      207.57    130.79 o 
  -1  11  16      255.29      136.26    121.19 o 
   0  11  16       94.48      243.28    164.26 o 
   1  11  16       58.58      219.05    171.50 o 
   2  11  16       13.03      -97.19    157.56 o 
  -6   1  17      180.48     -117.79    140.35 o 
  -5   1  17        4.85       84.98    156.78 o 
  -4   1  17      422.46      332.50    101.06 o 
  -3   1  17       33.91        7.23     86.43 o 
  -2   1  17      490.06      697.48     82.04 o 
  -1   1  17     6753.22     7088.54    163.70 o 
   0   1  17     2355.72     2590.25    100.19 o 
   1   1  17      630.61      693.25     70.86 o 
   2   1  17     2106.95     2217.21    104.74 o 
   3   1  17     1322.31     1370.35    100.72 o 
   4   1  17      138.01      100.97     88.18 o 
   5   1  17      993.09     1193.93    127.24 o 
   6   1  17     1566.23     1895.31    358.66 o 
  -6   2  17       40.56      -52.94    141.51 o 
  -5   2  17       23.35        6.11     84.75 o 
  -4   2  17      175.21      227.69     96.07 o 
  -3   2  17       66.47       62.96     90.05 o 
  -2   2  17      126.70       84.29     84.85 o 
  -1   2  17      967.35     1003.67     82.79 o 
   0   2  17     4271.27     4163.01    133.17 o 
   1   2  17     5151.08     5261.08    148.37 o 
   2   2  17     1001.12     1147.01    121.46 o 
   3   2  17     1468.08     1592.18    102.88 o 
   4   2  17       23.93      -10.33    103.68 o 
   5   2  17       21.02       74.03    116.31 o 
   6   2  17      568.85      553.57    166.63 o 
  -6   3  17      723.42      668.48    121.91 o 
  -5   3  17        8.63      189.28    103.94 o 
  -4   3  17      393.69      376.89    105.28 o 
  -3   3  17      153.45      194.02     92.24 o 
  -2   3  17      646.79      870.17    131.83 o 
  -1   3  17        5.44       -1.53     82.62 o 
   0   3  17      426.27      472.65     80.81 o 
   1   3  17      194.29      289.77     79.54 o 
   2   3  17     5048.96     5240.97    148.68 o 
   3   3  17     6987.34     7069.25    246.17 o 
   4   3  17      408.73      514.29    117.75 o 
   5   3  17        3.27       54.27    119.34 o 
   6   3  17        4.77     -105.22    130.59 o 
  -6   4  17      143.71       68.18    110.34 o 
  -5   4  17     1034.24     1088.21    124.24 o 
  -4   4  17      145.21       55.60    100.79 o 
  -3   4  17     2975.99     2891.38    146.90 o 
  -2   4  17       93.49       72.72     85.52 o 
  -1   4  17       42.16      106.98     91.77 o 
   0   4  17      448.66      527.74    119.77 o 
   1   4  17       15.90      -34.24     74.40 o 
   2   4  17       83.86       38.71     80.74 o 
   3   4  17     2699.91     2891.05    231.03 o 
   4   4  17     5199.81     5244.73    416.27 o 
   5   4  17      723.93      577.45    136.79 o 
   6   4  17      307.19      202.26    144.35 o 
  -5   5  17     1271.61     1255.15    164.18 o 
  -4   5  17     1551.74     1570.83    225.66 o 
  -3   5  17     1572.55     1500.95    122.10 o 
  -2   5  17        3.75       -8.94     91.44 o 
  -1   5  17      393.17      490.53    103.08 o 
   0   5  17      909.49     1241.00    117.60 o 
   1   5  17      171.09      330.19    103.84 o 
   2   5  17      170.07      174.85    135.52 o 
   3   5  17        1.43      -45.09     99.17 o 
   4   5  17       16.68        6.11    119.83 o 
   5   5  17     1783.54     1700.19    166.52 o 
  -5   6  17      110.18      248.97    155.84 o 
  -4   6  17       66.91      -50.85    144.74 o 
  -3   6  17        6.99       58.62    126.53 o 
  -2   6  17     3875.89     3395.31    253.89 o 
  -1   6  17     2168.19     2749.39    392.00 o 
   0   6  17      386.98      489.81    140.63 o 
   1   6  17       40.32      -54.79    107.28 o 
   2   6  17      146.21      131.40    136.18 o 
   3   6  17       42.04      -20.34    110.80 o 
   4   6  17      270.49      319.93    133.27 o 
   5   6  17     1736.89     1661.10    171.44 o 
  -5   7  17      504.23      449.85    150.50 o 
  -4   7  17      379.21      239.04    149.14 o 
  -3   7  17       16.30      -34.41    136.10 o 
  -2   7  17      288.24      260.41    116.34 o 
  -1   7  17       99.77      114.53    102.01 o 
   0   7  17      457.14      557.96    118.72 o 
   1   7  17      217.58      318.52    148.81 o 
   2   7  17      581.90      767.16    160.27 o 
   3   7  17     1045.19      916.20    169.86 o 
   4   7  17     2718.50     2805.96    183.45 o 
   5   7  17     1148.64     1554.64    368.34 o 
  -4   8  17      851.35      801.30    167.39 o 
  -3   8  17      749.38      671.90    161.24 o 
  -2   8  17     1553.57     1952.84    366.14 o 
  -1   8  17      469.30      599.57    129.54 o 
   0   8  17       13.49       -6.25    116.08 o 
   1   8  17     2173.23     2620.91    201.54 o 
   2   8  17     4377.74     4439.76    245.02 o 
   3   8  17      785.07      642.49    165.72 o 
   4   8  17     1252.93     1477.23    340.69 o 
  -3   9  17       14.64      122.04    129.30 o 
  -2   9  17        2.98       60.51    122.80 o 
  -1   9  17      359.12      330.14    122.51 o 
   0   9  17      283.01      436.25    125.56 o 
   1   9  17     4688.00     4639.72    333.42 o 
   2   9  17     1759.87     1740.72    229.02 o 
   3   9  17      558.88      857.55    310.97 o 
  -2  10  17       73.11      121.77    112.17 o 
  -1  10  17      410.83      327.84    124.08 o 
   0  10  17     1778.92     2245.14    236.22 o 
   1  10  17     2679.61     3119.04    271.46 o 
   2  10  17      747.04      899.87    189.27 o 
  -6   0  18      784.24      587.68    173.84 o 
  -5   0  18      846.98      757.88    212.30 o 
  -4   0  18      771.95      881.94    198.74 o 
  -3   0  18       36.88       -9.63    110.40 o 
  -2   0  18     6451.74     6426.58    432.09 o 
  -1   0  18     2994.09     3456.49    181.00 o 
   0   0  18        9.32       17.40    112.87 o 
   1   0  18     1810.84     2085.04    200.34 o 
   2   0  18      201.85      171.13    115.82 o 
   3   0  18     1855.38     2053.01    311.60 o 
   4   0  18     9286.15     9418.92    306.35 o 
   5   0  18    10596.95    11085.51    347.44 o 
   6   0  18     1713.20     1917.58    265.31 o 
  -6   1  18        7.84      -56.67    148.41 o 
  -5   1  18      263.28      184.20    125.93 o 
  -4   1  18     1049.65      997.25    130.76 o 
  -3   1  18     2128.10     2261.24    129.47 o 
  -2   1  18      300.41      357.43     82.94 o 
  -1   1  18      575.57      754.61     84.60 o 
   0   1  18     1358.11     1445.33    118.62 o 
   1   1  18       19.40      -53.16     89.33 o 
   2   1  18      676.87      816.24     89.83 o 
   3   1  18     2171.25     2272.04    116.87 o 
   4   1  18      711.53      676.21    101.97 o 
   5   1  18       51.32      140.62    122.30 o 
   6   1  18      696.52      765.37    188.18 o 
  -6   2  18      164.81      196.62    132.22 o 
  -5   2  18        0.65       55.17    114.10 o 
  -4   2  18      559.50      350.23    109.54 o 
  -3   2  18      660.87      816.78    105.24 o 
  -2   2  18       18.87      -64.54     90.12 o 
  -1   2  18      304.26      343.15     80.78 o 
   0   2  18      414.22      572.66     99.30 o 
   1   2  18     5747.20     6092.96    160.80 o 
   2   2  18     7935.72     8008.79    186.85 o 
   3   2  18      738.11      719.93     98.04 o 
   4   2  18      473.38      444.10    148.78 o 
   5   2  18      723.17      698.73    153.91 o 
  -5   3  18      390.65      225.25    113.92 o 
  -4   3  18       99.23      174.69    106.75 o 
  -3   3  18     1876.08     2076.70    126.59 o 
  -2   3  18       71.44       92.25    114.10 o 
  -1   3  18       38.74       76.63    118.95 o 
   0   3  18     3155.39     3077.14    126.04 o 
   1   3  18     2745.93     2728.94    138.54 o 
   2   3  18        7.25       54.39    104.65 o 
   3   3  18       82.56       51.56     86.03 o 
   4   3  18       46.07      126.31    117.66 o 
   5   3  18       28.50       -0.51    124.40 o 
  -5   4  18      156.30      172.36    114.28 o 
  -4   4  18     2747.32     2846.39    239.86 o 
  -3   4  18     2309.38     2391.13    135.46 o 
  -2   4  18     1330.62     1339.60    117.16 o 
  -1   4  18      916.49      744.49    128.37 o 
   0   4  18       20.10        5.30    102.57 o 
   1   4  18       10.06      -11.92     81.07 o 
   2   4  18       92.60      184.98    105.18 o 
   3   4  18      573.54      556.14    114.53 o 
   4   4  18        7.91       26.82    118.38 o 
   5   4  18      158.34      111.95    138.09 o 
  -5   5  18       39.47       37.89    112.68 o 
  -4   5  18      584.27      541.63    121.30 o 
  -3   5  18      488.07      508.32    130.89 o 
  -2   5  18     1921.36     2117.29    227.83 o 
  -1   5  18       71.87       68.55    108.67 o 
   0   5  18     2289.96     2452.30    147.21 o 
   1   5  18     1095.72     1270.54    223.88 o 
   2   5  18     1432.42     1561.73    344.82 o 
   3   5  18      351.98      441.77    132.84 o 
   4   5  18      310.86      416.47    130.56 o 
   5   5  18       92.29       56.50    144.12 o 
  -5   6  18     2344.49     2536.99    207.64 o 
  -4   6  18      639.92      773.78    157.03 o 
  -3   6  18       15.07       -0.25    104.64 o 
  -2   6  18       65.22       83.69    137.34 o 
  -1   6  18      329.46      579.16    118.15 o 
   0   6  18     1810.01     1892.35    139.92 o 
   1   6  18     3731.33     3548.69    174.32 o 
   2   6  18     2397.83     2540.97    259.22 o 
   3   6  18        9.75      -97.68    142.53 o 
   4   6  18      144.24      165.88    134.43 o 
  -4   7  18      462.67      352.98    157.55 o 
  -3   7  18      984.89     1005.90    161.25 o 
  -2   7  18        0.76      -25.49    102.71 o 
  -1   7  18     2185.13     2420.42    262.02 o 
   0   7  18      664.34      861.82    127.89 o 
   1   7  18        5.65      -17.45    144.73 o 
   2   7  18       13.24      -97.94    149.78 o 
   3   7  18     1204.60     1037.11    294.54 o 
   4   7  18     1211.52     1525.49    163.68 o 
  -3   8  18      230.54      187.23    162.51 o 
  -2   8  18     3324.90     3129.02    172.03 o 
  -1   8  18     1250.07     1489.86    197.09 o 
   0   8  18      329.44      370.23    179.09 o 
   1   8  18      854.30      916.58    178.88 o 
   2   8  18      725.18      651.09    205.45 o 
   3   8  18      707.69      520.39    234.89 o 
  -2   9  18      321.85      420.33    129.78 o 
  -1   9  18      107.02      113.94    127.32 o 
   0   9  18     1256.01     1460.17    158.44 o 
   1   9  18      876.20     1088.90    178.63 o 
   2   9  18      240.05      237.64    182.86 o 
  -1  10  18     1150.09     1479.91    158.96 o 
   0  10  18     1407.95     1599.39    204.17 o 
   1  10  18        1.99       62.92    173.80 o 
  -5   1  19     1823.20     1750.31    164.90 o 
  -4   1  19     1654.75     2097.95    171.15 o 
  -3   1  19      678.18      791.76    114.94 o 
  -2   1  19     1737.93     1967.30    128.86 o 
  -1   1  19     5273.10     5184.40    151.78 o 
   0   1  19     1387.45     1730.25    124.73 o 
   1   1  19      516.51      398.69    120.25 o 
   2   1  19     1245.79     1542.91    109.87 o 
   3   1  19      325.93      404.72     93.98 o 
   4   1  19     1325.34     1589.81    141.12 o 
   5   1  19        1.51       47.50    124.64 o 
  -5   2  19       78.23      -64.68    140.88 o 
  -4   2  19      971.19     1051.04    123.97 o 
  -3   2  19      755.47      825.78    117.09 o 
  -2   2  19      145.90      114.87    139.79 o 
  -1   2  19      127.02      130.38    218.11 o 
   0   2  19     1332.42     1628.00    127.15 o 
   1   2  19     2627.24     2740.66    141.50 o 
   2   2  19     3846.44     4063.23    172.64 o 
   3   2  19     3539.52     3626.12    193.00 o 
   4   2  19      206.83      236.23    118.95 o 
   5   2  19        0.34      -79.18    123.24 o 
  -5   3  19      442.02      487.83    120.95 o 
  -4   3  19     1152.88     1327.03    138.50 o 
  -3   3  19     1303.90     1273.91    125.33 o 
  -2   3  19     4745.52     4628.00    172.20 o 
  -1   3  19      163.13      271.85    142.20 o 
   0   3  19     1414.11     1562.43    233.07 o 
   1   3  19      540.19      611.74     97.14 o 
   2   3  19     1086.22     1325.13    157.17 o 
   3   3  19      260.06      226.44     96.21 o 
   4   3  19       11.07        6.89    121.78 o 
   5   3  19      124.26      140.70    130.13 o 
  -5   4  19       85.60      190.03    161.27 o 
  -4   4  19        6.91       55.04    110.16 o 
  -3   4  19      172.48      211.71    108.60 o 
  -2   4  19      588.05      599.13    135.68 o 
  -1   4  19     5861.54     5488.17    239.49 o 
   0   4  19     3756.45     3664.21    167.12 o 
   1   4  19      449.09      514.93    122.59 o 
   2   4  19      115.67       60.96    111.17 o 
   3   4  19     2067.40     2202.36    198.72 o 
   4   4  19     1355.03     1362.91    188.46 o 
   5   4  19     2026.72     2289.68    179.87 o 
  -4   5  19       99.19       72.12    113.04 o 
  -3   5  19      277.52      299.36    100.35 o 
  -2   5  19        5.56      -17.89    208.74 o 
  -1   5  19       61.85      258.18    138.55 o 
   0   5  19      960.66     1039.45    130.87 o 
   1   5  19     1201.47     1383.31    142.54 o 
   2   5  19      241.24      132.35    148.04 o 
   3   5  19     2357.52     2619.41    338.38 o 
   4   5  19     1041.46     1360.53    157.29 o 
  -4   6  19      465.47      286.35    119.74 o 
  -3   6  19       12.35      -86.51    151.12 o 
  -2   6  19      328.84      312.70    142.41 o 
  -1   6  19       67.02       24.62    130.72 o 
   0   6  19        4.13     -157.94    117.72 o 
   1   6  19       53.90       45.93    125.24 o 
   2   6  19     1124.98     1269.55    320.69 o 
   3   6  19     1018.48     1458.65    402.09 o 
   4   6  19      533.54      607.47    254.19 o 
  -3   7  19      582.04      773.73    201.95 o 
  -2   7  19      646.86      609.59    154.65 o 
  -1   7  19       84.43       -0.06    117.66 o 
   0   7  19        3.82       31.50    118.92 o 
   1   7  19       30.44      -43.01    152.37 o 
   2   7  19      306.14      385.94    178.81 o 
   3   7  19       30.34       11.70    171.27 o 
  -2   8  19      449.06      493.35    365.52 o 
  -1   8  19       70.31      347.22    127.64 o 
   0   8  19        4.96      180.18    131.70 o 
   1   8  19      222.54      183.30    164.27 o 
   2   8  19      244.59      337.07    246.43 o 
  -1   9  19      120.50      346.12    135.36 o 
   0   9  19      525.11      747.08    144.61 o 
   1   9  19      437.09      396.17    185.19 o 
  -5   0  20      192.23       71.89    215.52 o 
  -4   0  20        3.19       33.85    175.94 o 
  -3   0  20     1847.03     1583.60    226.99 o 
  -2   0  20     6697.27     6841.28    250.79 o 
  -1   0  20     6837.26     6846.67    289.57 o 
   0   0  20     6774.50     7003.04    385.17 o 
   1   0  20     3382.27     3175.03    289.08 o 
   2   0  20       46.36       80.56    190.07 o 
   3   0  20      208.19      333.72    141.52 o 
   4   0  20     3886.28     4422.18    240.06 o 
  -4   1  20       56.78      -64.70    137.87 o 
  -3   1  20     1188.22     1558.07    161.66 o 
  -2   1  20     1026.51     1242.55    123.68 o 
  -1   1  20       93.88      112.71    104.49 o 
   0   1  20      492.80      539.93    140.53 o 
   1   1  20      671.67      852.14    153.40 o 
   2   1  20       31.01      131.28    113.52 o 
   3   1  20      944.85     1085.61    113.11 o 
   4   1  20     1415.67     1547.35    160.73 o 
  -4   2  20     1162.71     1200.96    131.97 o 
  -3   2  20     2462.97     2366.08    146.82 o 
  -2   2  20      634.57      754.94    117.11 o 
  -1   2  20       13.93       98.27    138.81 o 
   0   2  20     1269.72     1325.73    127.90 o 
   1   2  20     5167.11     5212.12    233.93 o 
   2   2  20     2575.56     2899.30    308.89 o 
   3   2  20     1314.40     1328.09    168.35 o 
   4   2  20      692.35      753.51    137.06 o 
  -4   3  20      150.04       55.29    120.50 o 
  -3   3  20      266.15      273.85    111.10 o 
  -2   3  20       18.67      -47.38    138.82 o 
  -1   3  20       77.75      -85.97    143.20 o 
   0   3  20     1785.67     1920.11    176.78 o 
   1   3  20      508.39      681.80    117.78 o 
   2   3  20       12.02       -8.89    115.59 o 
   3   3  20       31.07     -136.34    115.83 o 
   4   3  20       36.68       27.45    128.70 o 
  -4   4  20       17.59      -50.00    111.01 o 
  -3   4  20      167.60      197.50    118.47 o 
  -2   4  20      627.00      934.43    157.46 o 
  -1   4  20       17.95       56.22    140.07 o 
   0   4  20      532.16      495.97    149.21 o 
   1   4  20      361.47      378.18    126.43 o 
   2   4  20       69.84      130.90    115.12 o 
   3   4  20      224.70      165.31    162.25 o 
   4   4  20      253.06      208.70    131.31 o 
  -3   5  20        4.40       32.45    141.64 o 
  -2   5  20       22.50       88.31    143.34 o 
  -1   5  20       84.28       87.79    186.01 o 
   0   5  20     1164.96     1258.85    241.39 o 
   1   5  20        2.44     -103.26    125.72 o 
   2   5  20      967.36     1145.13    189.40 o 
   3   5  20      170.60      328.39    200.90 o 
  -3   6  20      269.06      327.41    156.94 o 
  -2   6  20      857.88     1127.58    166.78 o 
  -1   6  20      801.42      949.97    167.84 o 
   0   6  20       27.59       50.10    122.75 o 
   1   6  20      766.48      694.95    168.09 o 
   2   6  20     1323.42     1745.75    373.42 o 
   3   6  20      530.90      821.72    373.77 o 
  -2   7  20      399.45      219.29    158.53 o 
  -1   7  20      992.36     1134.88    170.62 o 
   0   7  20      807.09      745.87    140.51 o 
   1   7  20     2096.64     2365.19    314.54 o 
   2   7  20      456.58      616.03    421.95 o 
  -1   8  20       23.83     -111.43    150.84 o 
   0   8  20      233.15      403.02    141.67 o 
   1   8  20      385.21      327.21    299.29 o 
  -4   1  21      126.98       53.61    143.72 o 
  -3   1  21      396.06      529.29    140.26 o 
  -2   1  21        3.06      153.81    110.37 o 
  -1   1  21      347.07      306.59    240.83 o 
   0   1  21      340.63      506.90    149.32 o 
   1   1  21      100.40       10.26    141.13 o 
   2   1  21       70.96      197.98    151.59 o 
   3   1  21     2424.29     3028.22    303.22 o 
   4   1  21      304.10      319.02    117.43 o 
  -4   2  21      996.50      819.76    163.15 o 
  -3   2  21      122.31      -45.86    112.26 o 
  -2   2  21        0.11      -61.99    135.73 o 
  -1   2  21      137.79       85.69    154.96 o 
   0   2  21        6.93     -225.17    197.20 o 
   1   2  21      921.46     1109.19    162.25 o 
   2   2  21     4010.11     4148.07    234.93 o 
   3   2  21     1893.15     2480.49    278.75 o 
  -3   3  21        0.15       -7.13    116.32 o 
  -2   3  21       59.85      101.94    148.44 o 
  -1   3  21     1014.06     1006.51    167.45 o 
   0   3  21     4005.11     4736.24    239.52 o 
   1   3  21     2580.74     3381.46    330.48 o 
   2   3  21     1143.74     1422.73    145.58 o 
   3   3  21      278.92      404.51    139.17 o 
  -3   4  21      152.51      189.24    132.90 o 
  -2   4  21      585.59      524.76    162.35 o 
  -1   4  21     3650.36     3924.01    240.13 o 
   0   4  21      803.06     1053.17    222.16 o 
   1   4  21       21.38     -172.44    206.01 o 
   2   4  21       93.53      -60.28    165.35 o 
   3   4  21        6.23      -65.72    174.26 o 
  -2   5  21     3765.27     3822.12    242.32 o 
  -1   5  21     2241.17     2467.06    201.48 o 
   0   5  21      468.40      567.79    178.26 o 
   1   5  21      369.85      606.86    146.41 o 
   2   5  21      668.86     1165.71    273.70 o 
  -2   6  21       66.89       14.79    149.06 o 
  -1   6  21       92.28      191.18    164.81 o 
   0   6  21      673.78      938.24    305.52 o 
   1   6  21      370.62      445.91    149.99 o 
  -3   0  22       53.15       48.67    202.79 o 
  -2   0  22      108.17      131.61    200.41 o 
  -1   0  22      191.70      166.99    196.78 o 
   0   0  22     1548.15     1584.58    258.60 o 
   1   0  22       70.38      325.59    213.14 o 
   2   0  22     1621.46     1515.49    259.71 o 
   3   0  22      150.42      148.25    244.19 o 
  -3   1  22      398.78      279.43    213.35 o 
  -2   1  22      539.65      462.68    150.09 o 
  -1   1  22      308.68      375.93    230.90 o 
   0   1  22       12.54      -97.12    133.87 o 
   1   1  22      697.42      846.30    168.61 o 
   2   1  22       30.62      -43.22    149.40 o 
  -2   2  22       31.33       36.18    156.20 o 
  -1   2  22     1042.73     1103.73    170.89 o 
   0   2  22      262.75      336.64    241.95 o 
   1   2  22       77.98      -49.39    146.77 o 
   2   2  22        9.18      -81.78    186.08 o 
  -2   3  22       77.16       61.21    175.31 o 
  -1   3  22       91.65       59.81    157.71 o 
   0   3  22      969.10     1010.32    253.98 o 
   1   3  22      192.73      106.99    239.15 o 
   2   3  22      480.35      450.92    161.44 o 
  -2   4  22      511.65      416.04    167.54 o 
  -1   4  22      767.54      540.22    172.12 o 
   0   4  22      210.17      235.68    165.70 o 
   1   4  22     1248.74     1095.92    272.58 o 
   0   5  22      315.68      274.70    173.10 o 
  -1   1  23        3.07      148.81    235.24 o 
   0   1  23      710.70      520.69    237.06 o 
   1   1  23     1445.09     1812.71    218.88 o 
   0   2  23        9.37      157.20    230.76 o 
                                                 
